# Supplementary material for: Multi-omics profiling highlights lipid metabolism alterations in pigs fed low-dose antibiotics
Source: BMC Genet. 2020 Sep 21;21:112. doi: 10.1186/s12863-020-00918-3 (PMC7507292; doi:10.1186/s12863-020-00918-3)
Supplement: Supplementary file 3 — Additional file 3: Table S1. Phenotypic (productive) data of all the DLY piglet samples. Table S2. Summary of metabolic parameters in serum samples. Table S3. Differential lipids between the antibiotic and control group. Table S4. Pathway analysis results of these differential lipids by MetaboAnalyst 4.0. Table S5. Data summary of liver transcriptome. Table S6. DEG information by transcriptome data processing. Table S7. KEGG enrichment analysis of DEGs. Table S8. Liver methylome data processing. Table S9. DMRs on different chromosomes based on LHC-BS data processing. Table S10. Primer used in quantitative RT-PCR. [file 12863_2020_918_MOESM3_ESM.xlsx]

## Sheet: Table S1
Table S1 Phenotypic (productive) data of all the DLY piglet samples
Sample ID	Body weight (kg)					Crown-rump length (cm)					Average daily gain (g)				Average daily food intake (g)				Feed conversion ratio				Diarrhoea index				Diarrhoea rate (%)				Relative weight of different organs (%)
	0 week	1 week	2 week	3 week	4 week	0 week	1 week	2 week	3 week	4 week	1 week	2 week	3 week	4 week	1 week	2 week	3 week	4 week	1 week	2 week	3 week	4 week	1 week	2 week	3 week	4 week	1 week	2 week	3 week	4 week	Abdominal adipose	Heart	Kidney	Liver	Pancreas
CON1	6.18	7.87	10.18	13.203	16.144	47	51	57	66	67	234	331	465	490	271	506	774	895	1.16121	1.52653	1.66452	1.82818	0.642857	0.785714	0.93	0.71	57.1429	64.29	85.71	71.43	1.34663	6.01833	5.76623	32.3414	2.50124
CON2	6.94	8.52	10.84	14.335	18.25	49	48	57	67	66	234	331	465	490	271	506	774	895	1.16121	1.52653	1.66452	1.82818	0.642857	0.785714	0.93	0.71	57.1429	64.29	85.71	71.43	3.21589	4.86904	5.55233	28.3112	2.00877
CON3	5.98	6.88	8.44	10.745	13.15	44	43	54	56	62	167	183	429	364	212	205	620	683	1.26938	1.12148	1.44285	1.87917	0.428571	0.5	0.71	0.45	50	50	50	42.86	3.71711	4.79087	4.91103	29.397	2.50114
CON4	6.87	8.31	9.31	13.011	15.696	46	51	55	59	64	167	183	429	364	212	205	620	683	1.26938	1.12148	1.44285	1.87917	0.428571	0.5	0.71	0.45	50	50	50	42.86	3.11544	4.24694	5.30645	28.7819	1.61506
CON5	6.13	7.69	9.64	12.606	16.842	48	48	56	65	70	188	257	375	522	258	412	677	806	1.3712	1.60584	1.80514	1.54287	0.357143	0.380952	0.45	0.67	42.8571	42.86	50	50	3.14036	4.79634	5.684	31.5164	2.21411
CON6	6.63	7.7	9.35	11.631	14.708	47	49	56	64	66	188	257	375	522	258	412	677	806	1.3712	1.60584	1.80514	1.54287	0.357143	0.380952	0.45	0.67	42.8571	42.86	50	50	4.50775	4.50571	5.2434	27.9175	1.97512
CON7	5.94	6.86	9.73	12.999	16.818	44	45	48	59	67	195	360	609	457	266	495	784	924	1.3712	1.37582	1.28654	2.02346	0.452381	0.809524	0.62	0.52	50	71.43	64.29	42.86	3.09966	4.51956	4.96789	33.086	2.11143
CON8	7.05	8.86	11.02	16.279	18.854	46	49	54	64	68	195	360	609	457	266	495	784	924	1.3712	1.37582	1.28654	2.02346	0.452381	0.809524	0.62	0.52	50	71.43	64.29	42.86	5.06206	4.98939	5.60836	33.1633	1.95767
CON9	6.7	7.3	8.97	11.223	13.44	46	49	49	61	59	139	300	390	427	235	458	696	848	1.69132	1.53028	1.78586	1.98828	0.619048	0.928571	0.69	0.98	57.1429	50	64.29	57.14	2.32961	4.82589	5.69122	27.503	2.34077
CON10	6.65	8	10.52	13.727	17.482	49	50	55	67	64	139	300	390	427	235	458	696	848	1.69132	1.53028	1.78586	1.98828	0.619048	0.928571	0.69	0.98	57.1429	50	64.29	57.14	3.60714	4.06132	5.43187	35.0841	1.98604
CON11	6.54	7.48	9.48	12.001	15.3	47	51	53	64	63	193	349	317	501	213	436	619	819	1.10761	1.2478	1.95353	1.63342	0.47619	0.642857	0.71	0.79	42.8571	50	42.86	57.14	3.04248	5.05686	4.93987	29.3647	1.81046
CON12	6.31	8.07	10.95	12.868	16.588	44	50	55	66	69	193	349	317	501	213	436	619	819	1.10761	1.2478	1.95353	1.63342	0.47619	0.642857	0.71	0.79	42.8571	50	42.86	57.14	4.13733	4.73535	5.27791	30.7029	1.67109
CON13	6.43	8.04	10.46	14.194	18.326	42	50	51	66	66	238	355	422	593	297	543	797	1046	1.24685	1.52786	1.88974	1.76516	0.5	0.571429	1.02	0.81	50	50	71.43	64.29	4.07563	4.08654	5.24937	33.2386	2.49045
CON14	6.37	8.1	10.65	12.819	16.982	48	47	55	66	66	238	355	422	593	297	543	797	1046	1.24685	1.52786	1.88974	1.76516	0.5	0.571429	1.02	0.81	50	50	71.43	64.29	3.52785	4.57367	5.76375	30.3769	1.69532
CON15	6.42	7.66	9.85	12.757	16.118	41	47	51	62	62	164	270	418	583	213	408	710	975	1.29757	1.51365	1.7006	1.67235	0.547619	0.785714	0.45	0.69	57.1429	50	57.14	71.43	4.55081	4.56756	5.34061	32.0958	1.9351
CON16	6.33	7.39	8.98	11.913	16.71	43	51	53	62	66	164	270	418	583	213	408	710	975	1.29757	1.51365	1.7006	1.67235	0.547619	0.785714	0.45	0.69	57.1429	50	57.14	71.43	3.26391	5.1939	5.93836	28.5805	2.06523
Average	6.46688	7.79562	9.89813	12.8944	16.338	45.6875	48.6875	53.6875	63.375	65.3125	189.75	300.625	428.125	492.125	245.625	432.875	709.625	874.5	1.31454	1.43116	1.6911	1.79161	0.502976	0.675595	0.6975	0.7025	50.8929	53.5725	60.715	57.1437	3.48373	4.73983	5.41704	30.7163	2.05494
SD	0.327917	0.545246	0.78944	1.33946	1.61537	2.44182	2.30127	2.70108	3.26343	2.84532	32.8299	59.3542	82.3334	74.2077	31.0352	99.9712	68.1233	108.031	0.171901	0.162551	0.217993	0.164623	0.0931822	0.177297	0.195602	0.161059	5.75876	9.03568	13.2983	11.0655	0.899724	0.470757	0.315875	2.28264	0.290434
LDA1	6.1	7.95	9.78	13.023	16.422	45	45	56	61	64	245	343	501	579	296	506	815	897	1.20824	1.4753	1.62676	1.54921	0.285714	0.452381	0.21	0.48	21.4286	50	28.57	50	1.61247	5.06881	5.81598	32.4589	1.71904
LDA2	6.99	8.56	11.53	15.305	20.014	45	50	60	67	73	245	343	501	579	296	506	815	897	1.20824	1.4753	1.62676	1.54921	0.285714	0.452381	0.21	0.48	21.4286	50	28.57	50	3.41711	4.87659	6.74528	28.597	1.67683
LDA3	6.03	7.81	11.07	15.396	19.368	46	48	58	66	68	197	357	535	552	231	506	884	914	1.17399	1.41603	1.65455	1.65507	0.452381	0.0952381	0.1	0.19	64.2857	21.43	21.43	42.86	5.633	4.53428	5.74556	31.441	2.24804
LDA4	6.46	7.43	9.18	12.332	16.092	46	43	52	60	63	197	357	535	552	231	506	884	914	1.17399	1.41603	1.65455	1.65507	0.452381	0.0952381	0.1	0.19	64.2857	21.43	21.43	42.86	3.9821	4.58737	5.12926	29.2083	2.55717
LDA5	6.2	7.89	11.21	15.969	20.98	47	49	53	65	73	264	396	630	681	339	552	1030	1145	1.28228	1.39422	1.63569	1.68233	0.285714	0.64	0.76	0.4	35.7143	50	71.43	50	4.0348	5.19876	5.36988	29.0663	2.20162
LDA6	6.86	8.87	11.1	15.147	19.668	44	52	51	65	71	264	396	630	681	339	552	1030	1145	1.28228	1.39422	1.63569	1.68233	0.285714	0.64	0.76	0.4	35.7143	50	71.43	50	2.66067	5.36252	5.4576	29.0421	2.38611
LDA7	5.93	7.27	9.82	13.332	16.949	44	45	50	63	64	225	457	576	642	262	591	902	1072	1.16725	1.29454	1.56569	1.67023	0.309524	0.36	0.21	0.31	35.7143	35.71	28.57	42.86	3.54652	4.99911	5.86229	30.0944	2.30397
LDA8	7.2	9.01	12.85	17.404	22.772	50	51	59	71	76	225	457	576	642	262	591	902	1072	1.16725	1.29454	1.56569	1.67023	0.309524	0.36	0.21	0.31	35.7143	35.71	28.57	42.86	4.12656	4.57711	5.21693	25.4778	2.24618
LDA9	6.06	7.78	11.04	14.351	20.214	44	49	52	65	71	172	408	474	535	245	534	924	1020	1.42744	1.30859	1.95189	1.90732	0.5	0.48	0.36	0.36	50	50	35.71	42.86	3.14831	4.20253	5.36015	28.227	1.69981
LDA10	6.96	7.65	10.1	13.417	15.042	44	47	52	64	64	172	408	474	535	245	534	924	1020	1.42744	1.30859	1.95189	1.90732	0.5	0.48	0.36	0.36	50	50	35.71	42.86	4.07991	4.94416	6.37814	30.5405	1.91198
LDA11	6.68	8	10.44	13.553	17.864	47	47	54	61	67	177	295	430	603	235	483	670	870	1.32916	1.63702	1.56019	1.4441	0.571429	0.45	0.55	0.45	35.7143	42.86	42.86	50	2.35949	5.03023	5.99866	31.0205	2.04769
LDA12	6.31	7.47	9.15	12.054	16.178	47	47	49	61	66	177	295	430	603	235	483	670	870	1.32916	1.63702	1.56019	1.4441	0.571429	0.45	0.55	0.45	35.7143	42.86	42.86	50	2.95401	4.8739	5.57362	29.372	1.8519
LDA13	6.28	7.81	10.15	13.356	18.09	39	48	50	64	64	262	310	537	719	269	450	728	1037	1.02808	1.45166	1.35743	1.4441	0.261905	0.81	0.67	0.64	28.5714	50	50	57.14	2.97734	4.61139	5.79436	29.7258	2.15478
LDA14	6.48	8.61	10.62	14.928	20.256	43	50	57	66	68	262	310	537	719	269	450	728	1037	1.02808	1.45166	1.35743	1.4441	0.261905	0.81	0.67	0.64	28.5714	50	50	57.14	3.85417	5.74595	6.17644	28.3615	2.42299
LDA15	6.21	7.88	10.95	14.661	19.54	41	47	52	66	69	282	421	508	688	285	540	831	1054	1.01014	1.28317	1.63449	1.53203	0.285714	0.31	0.55	0.4	28.5714	35.71	57.14	50	4.41453	4.76868	5.62845	26.8419	2.261
LDA16	6.19	8.46	11.29	14.694	19.448	47	48	58	68	72	282	421	508	688	285	540	831	1054	1.01014	1.28317	1.63449	1.53203	0.285714	0.31	0.55	0.4	28.5714	35.71	57.14	50	3.23838	4.71925	0	31.2803	2.29381
Average	6.43375	8.02813	10.6425	14.3076	18.6811	44.9375	47.875	53.9375	64.5625	68.3125	228	373.375	523.875	624.875	270.25	520.25	848	1001.12	1.20332	1.40757	1.62334	1.61055	0.369048	0.449702	0.42625	0.40375	37.5	41.9638	41.9637	48.215	3.50246	4.88129	5.39079	29.4222	2.12393
SD	0.39069	0.521053	0.945583	1.40818	2.10921	2.61964	2.33452	3.54906	2.92047	4.01196	40.6021	54.555	59.2744	65.5834	34.8281	42.145	109.893	93.6582	0.137847	0.114004	0.157998	0.147922	0.115993	0.206611	0.232605	0.12659	13.1708	10.0597	16.2624	4.87755	0.934493	0.367613	1.49985	1.76767	0.274678
P-value	0.797	0.227	0.022	0.007	0.001	0.409	0.329	0.824	0.287	0.022	0.006	0.001	0.001	0.001	0.043	0.003	0.001	0.001	0.052	0.622	0.323	0.003	0.001	0.002	0.001	0.001	0.001	0.002	0.001	0.008	0.959	0.357	0.024	0.084	0.503

## Sheet: Table S2
Table S2 Summary of metabolic parameters in serum samples
SampleID	Item
	ALP (U/L)	UREA (mmol/L)	GLU (mmol/L)	TG (mmol/L)	ALT (U/L)	AST (U/L)	*TC (mmol/L)	TBIL (umol/L)	TBA (umol/L)	GGT (U/L)
CON1	123	1.224	3.077	0.415	45.136	43.41	1.757	Null	6.935	22.53
CON4	170	3.843	4.508	0.409	70.405	68.546	1.991	0.363	9.5	35.53
CON5	192	2.615	3.793	0.44	47.793	73.689	Null	0.425	6.052	Null
CON7	175	3.957	3.281	0.434	48.561	64.02	1.722	3.264	21.212	25.97
CON10	99	2.563	4.072	0.3	48.389	52.918	1.852	0.161	11.705	23.39
CON12	201	2.833	2.291	0.426	47.979	66.002	1.661	2.661	15.077	25.96
CON14	172	4.401	3.031	0.593	66.7	57.75	2.041	1.887	18.223	35.39
CON16	171	2.67	4.094	0.297	36.9	56.446	2.08	0.719	11.474	22.86
Average	162.88	3.01	3.52	0.41	51.48	60.35	1.87	1.19	12.52	27.38
SD	34.4733	1.01546	0.725826	0.09256	11.2539	9.67114	0.166649	1.2458	5.3254	5.69298
LDA2	123	3.217	4.126	0.285	59.972	46.552	1.704	2.999	6.799	24.29
LDA3	156	3.437	2.909	0.396	50.066	61.761	1.529	2.107	7.904	46.57
LDA6	148	2.699	3.134	0.511	54.547	45.878	Null	2.25	8.868	35.21
LDA7	116	2.518	4.54	0.18	36.023	49.578	1.5	1.212	11.578	33.5
LDA9	240	3.243	4.052	0.293	39.626	26.392	1.652	1.055	12.93	28.77
LDA11	107	4.089	4.289	0.367	48.934	50.155	1.557	2.096	30.453	29.37
LDA13	248	2.158	4.01	0.19	64.763	69.97	1.605	0.379	10.421	37.72
LDA15	192	3.036	2.426	0.407	38.608	46.897	1.811	Null	77.335	32.2
Average	166.25	3.05	3.69	0.33	49.07	49.65	1.62	1.73	20.79	33.45
SD	54.9409	0.597197	0.757957	0.113322	10.454	12.7177	0.109079	0.885624	24.0499	6.7346
P-value	0.885	0.928	0.656	0.122	0.663	0.081	0.006	0.529	0.372	0.081
*These results were analyed by t test using SPSS 22 software. Only the TC results showed significant differences (P-value<0.05).

## Sheet: Table S3
Table S3 Differential lipids between the LDA and CON group
No.	Lipids	Lipids (abbreviation)*	Formula	Rt (min)	m/z	VIP**	P-value	Fold change (FC)	KEGG	Hit	HMDB	PubChem
1	FA (fatty acids)	FA(16:1)	C16H29O2	1.9	253.217	1.26	0.0349	0.84	-	-	-	-
2		FA(18:0)	C18H35O2	7.22	283.263	1.34	0.03	1.15	-	-	-	-
3	LPC (lyso-glycerophosphocholines)	LPC(18:1)	C27H53NO9P	7.81	566.35	1.7	0.0013	1.28	C04230	LysoPC(P-18:1(9Z))	HMDB10408	24779513
4	PC (glycerophosphocholines)	PC(34:0)	C43H85NO10P	14.51	806.59	1.59	0.0057	0.75	-	PC(O-16:0/18:0)	HMDB13405	11803170
5		PC(40:9)	C49H79NO10P	12.18	872.551	1.98	0.0001	1.93	C00157	PC(18:3(6Z,9Z,12Z)/22:6(4Z,7Z,10Z,13Z,16Z,19Z))	HMDB08189	52922819
6	PE (glycerophosphoethanolamines)	PE(36:1)	C42H81NO10P	12.73	790.558	1.67	0.0008	0.49	C00350	PE(18:0/18:1(9Z))	HMDB08993	9546742
7		PE(36:2)	C42H79NO10P	11.5	788.542	1.38	0.0091	0.49	C00350	PE(18:0/18:2(9Z,12Z))	HMDB08994	9546749
8		PE(38:1)	C45H87NO13P	12.83	880.596	1.63	0.0009	1.58	C00350	PE(20:0/18:1(9Z))	HMDB09224	9546835
9		PE(38:3)	C44H81NO10P	11.61	814.559	1.46	0.0049	0.39	C00350	PE(18:0/20:3(5Z,8Z,11Z))	HMDB09001	42627598
10		PE(40:5)	C46H81NO10P	11.62	838.558	1.81	0.0001	0.4	C00350	PE(18:1(9Z)/22:4(7Z,10Z,13Z,16Z))	HMDB09075	52924353
11		PE(38:2)	C43H83NO8P	14.89	772.583	1.38	0.0016	0.62	C00350	PE(18:0/20:2(11Z,14Z))	HMDB09000	9546824
12		PE(40:4)	C45H83NO8P	14.68	796.583	1.35	0.0017	0.62	C00350	PE(18:2(9Z,12Z)/22:2(13Z,16Z))	HMDB09107	52924378
13		PE(42:6)	C47H83NO8P	14.29	820.583	1.31	0.0016	0.61	C00350	PE(20:2(11Z,14Z)/22:4(7Z,10Z,13Z,16Z))	HMDB09306	52924601
14		PE-Cer(d26:1)	C28H61N3O6P	15.12	566.428	1.84	0.0001	0.62	-	-	-	-
15	PI (glycerophosphoinositols)	PI(36:0)	C45H86O13P	12.18	865.576	1.43	0.0059	0.56	C00626	PI(16:0/16:0)	HMDB09778	NA
16		PI(38:4)	C47H82O13P	10.59	885.547	1.52	0.0046	0.6	C00626	PI(16:0/16:0)	HMDB09778	NA
17	PS (glycerophosphoglycerols)	PS(38:0)	C44H85NO10P	13.97	818.589	1.61	0.0012	0.4	C02737	-	HMDB10164	52926069
18		PS(42:4)	C48H85NO10P	12.63	866.588	1.58	0.0029	0.55	C02737	PS(16:0/16:0)	HMDB00614	3081382
19		PS(42:5)	C48H83NO10P	12.16	864.572	1.58	0.0016	0.64	C02737	PS(16:0/16:0)	HMDB00614	3081382
20	CE (cholesteryl ester)	CE(20:2)	C47H84NO2	22.06	694.647	1.66	0.0001	1.4	C15441	CE(18:2(9Z,12Z))	HMDB00610	5287939
21		CE(22:4)	C49H84NO2	21.66	718.648	1.68	0.0001	1.55	-	-	-	-
22	DG (diradylglycerols)	DG(42:5)	C45H79O5	19.2	699.594	1.81	0.0001	0.76	-	DG(20:5(5Z,8Z,11Z,14Z,17Z)/22:0/0:0)	HMDB07579	9543909
23		DG(46:1)	C49H98NO5	21.98	780.742	1.97	0.0001	0.7	-	DG(22:0/24:1(15Z)/0:0)	HMDB07616	53478381
24		DG(46:5)	C49H90NO5	19.18	772.683	2.01	0.0001	0.62	-	DG(22:4(7Z,10Z,13Z,16Z)/24:1(15Z)/0:0)	HMDB07703	53478456
25		DG(48:3)	C51H98NO5	21.38	804.741	1.99	0.0001	0.66	C16667	DG(14:0/14:0/0:0)	HMDB07008	10369168
26		DG(48:4)	C51H93O5	21.95	785.698	1.83	0.0001	0.72	C16667	DG(14:0/14:0/0:0)	HMDB07008	10369168
27		DG(48:6)	C51H92NO5	21.68	798.701	1.96	0.0001	0.57	C16667	DG(14:0/14:0/0:0)	HMDB07008	10369168
28		DG(50:7)	C53H94NO5	20.84	824.708	1.91	0.0001	0.62	-	-	-	-
29	SM (sphingomyelin)	SM(d28:1)	C33H71N3O6P	18.52	636.506	1.84	0.0001	0.74	C03640	LysoSM(d18:1)	HMDB06482	5280613
30		SM(d30:2)	C35H73N3O6P	19.01	662.52	1.77	0.0001	0.73	-	-	-	-
31		SM(d38:1)	C43H88N2O6P	16.37	759.634	1.25	0.0024	1.32	C03640	LysoSM(d18:1)	HMDB06482	5280613
32		SM(d42:2)	C47H94N2O6P	17.34	813.683	1.09	0.0129	1.2	-	-	-	-
33		SM(d46:0)	C51H109N3O6P	22.44	890.805	1.86	0.0001	0.48	-	-	-	-
34		SM(t28:1)	C33H71N3O7P	16.53	652.5	1.85	0.0001	0.63	-	-	-	-
35	TG (triacylglycerols)	TG(42:4)	C45H82NO6	19.15	732.615	1.77	0.0001	0.75	-	-	-	-
36		TG(50:5)	C53H96NO6	22.18	842.726	1.7	0.0001	0.81	-	TG(18:2(9Z,12Z)/14:0/18:3(9Z,12Z,15Z))[iso6]	HMDB10471	53480527
37		TG(50:6)	C53H94NO6	21.46	840.712	1.94	0.0001	0.73	-	TG(18:3(9Z,12Z,15Z)/14:0/18:3(9Z,12Z,15Z))[iso3]	HMDB10497	53480546
38		TG(50:7)	C53H92NO6	21.03	838.694	1.9	0.0001	0.58	-	-	-	-
*Abbreviation: Throughout this article, the various lipids are represented by ‘Categories (number of carbons : number of double bonds)’. Here, the number of carbons and double bonds are counted from the fatty acid chains. For example, DG(48:3) is a kind of diradylglycerol that consisted of two fatty acid chains and a glycerin group. The total number of carbons of the two fatty acid chains is 48, …
**Variable importance in the projection (VIP) was obtained from the OPLS-DA model

## Sheet: Table S4
Table S4 Pathway analysis results of these differential lipids by MetaboAnalyst 4.0
Pathway name	Match status	Compounds	P-value	Holm P	FDR	Impact	Details
Glycerophospholipid metabolism	4/39	Phosphatidylethanolamine; Phosphatidylcholine; LysoPC(18:1(9Z)); PS(16:0/16:0)	5.8956e-08	4.7165e-06	4.7165e-06	0.26835	KEGG
Glycosylphosphatidylinositol (GPI)-anchor biosynthesis	1/14	Phosphatidylethanolamine	0.023078	1	0.65895	0.0439	KEGG
Linoleic acid metabolism	1/15	Phosphatidylcholine	0.024711	1	0.65895	0	KEGG SMP
alpha-Linolenic acid metabolism	1/29	Phosphatidylcholine	0.047358	1	0.94716	0	KEGG SMP
Glycine, serine and threonine metabolism	1/48	PS(16:0/16:0)	0.07746	1	1	0	KEGG SMP
Arachidonic acid metabolism	1/62	Phosphatidylcholine	0.099179	1	1	0	KEGG SMP

## Sheet: Table S5
Table S5 Data summary of liver transcriptome
Sample type	Data filter						Mapped rate (%) (Sscrofa11.1 genome)	Covered genes (FPKM>0)
	Total raw reads	Total clean reads	Number of filtered reads	Reads with duplications	Duplication rate (%)	Clean rate (%)
CON1	32263998	25826308	6437690	6269672	19.4324	0.800468	0.856	18153
CON2	30822210	25189988	5632222	5457432	17.7062	0.817267	0.858	18083
CON3	29856780	24432338	5424442	5288730	17.7137	0.818318	0.856	17870
CON4	28938966	23900822	5038144	4925308	17.0196	0.825904	0.863	17919
CON5	29886798	24751698	5135100	5011922	16.7697	0.828182	0.856	17749
CON6	28723720	23287368	5436352	5319168	18.5184	0.810736	0.872	17972
CON7	27728416	22801984	4926432	4799018	17.3072	0.822333	0.871	17779
CON8	29629296	24479842	5149454	5014756	16.925	0.826204	0.866	17801
CON9	35731348	29063300	6668048	6434546	18.0081	0.813384	0.862	18176
CON10	27549972	22315946	5234026	5066358	18.3897	0.810017	0.861	17720
CON11	32953226	26306114	6647112	6363316	19.3101	0.798286	0.867	18012
CON12	32933842	26394498	6539344	6241658	18.9521	0.80144	0.86	18228
CON13	30703416	24541184	6162232	5861840	19.0918	0.799298	0.869	17855
CON14	32807330	26415228	6392102	6097896	18.587	0.805162	0.86	18557
CON15	30484160	24823974	5660186	5364660	17.5982	0.814324	0.866	17897
CON16	30305132	23815892	6489240	6171946	20.366	0.78587	0.866	17797
LDA1	30163062	23783634	6379428	6101610	20.2287	0.788502	0.874	17851
LDA2	28564040	22706418	5857622	5616334	19.6623	0.79493	0.869	17878
LDA3	30865402	24130526	6734876	6418534	20.7952	0.781799	0.873	17846
LDA4	30774606	24125466	6649140	6294808	20.4546	0.783941	0.863	17879
LDA5	34269570	26336664	7932906	7726242	22.5455	0.768515	0.879	17999
LDA6	31995890	24805906	7189984	7005904	21.8963	0.775284	0.888	17848
LDA7	31773140	24041348	7731792	7554488	23.7763	0.756656	0.891	17979
LDA8	29089562	21502980	7586582	7134510	24.526	0.739199	0.881	17469
LDA9	33191888	25341082	7850806	7700412	23.1997	0.763472	0.878	17735
LDA10	32433262	25449100	6984162	6856602	21.1406	0.784661	0.882	18206
LDA11	36019824	26966162	9053662	8796274	24.4206	0.748648	0.879	18195
LDA12	28576410	22690132	5886278	5667960	19.8344	0.794016	0.851	17703
LDA13	28886978	22284388	6602590	6458686	22.3585	0.771434	0.882	17745
LDA14	33266302	24838728	8427574	8260214	24.8306	0.746663	0.881	18330
LDA15	33372700	24730860	8641840	8400944	25.1731	0.741051	0.87	18180
LDA16	31639216	24147894	7491322	7090256	22.4097	0.763227	0.869	17968

## Sheet: Table S6
Table S6 DEGs information by transcriptome data processing
Gene_id	Gene symbol	Locus	Group_1	Group_2	FPKM value_1 (CON）	FPKM value_2 (LDA）	log2(Fold_Change, FC)	P_value	FDR (q_value）
gene10296	LOC102166944	NC_010448.4:18660664-18662000	CON	LDA	235.131	426.21	0.858101	5e-05	0.00729494
gene11017	FGF21	NC_010448.4:54082652-54084532	CON	LDA	18.2386	9.91541	-0.879249	5e-05	0.00729494
gene11617	DISP3	NC_010448.4:71583817-71640945	CON	LDA	2.22492	1.04434	-1.09116	5e-05	0.00729494
gene11739	CAMK2N1	NC_010448.4:78730203-78734232	CON	LDA	13.05	22.9717	0.815814	5e-05	0.00729494
gene11851	NR0B2	NC_010448.4:84225669-84228156	CON	LDA	44.4464	29.49	-0.591844	5e-05	0.00729494
gene1409	LOC102723301	NC_010443.5:179456999-179457281	CON	LDA	1464.26	161.371	-3.18171	5e-05	0.00729494
gene14658	LOC100156325	NC_010449.5:115963303-115972037	CON	LDA	310.191	665.262	1.10077	5e-05	0.00729494
gene14869	PROM1	NC_010450.4:11215658-11331442	CON	LDA	1.44985	2.36689	0.707089	5e-05	0.00729494
gene15223	LOC100516628	NC_010450.4:66377170-66395323	CON	LDA	16.2011	1.32804	-3.60872	5e-05	0.00729494
gene15283	LOC102157763	NC_010450.4:70145048-70147973	CON	LDA	0.970875	1.7786	0.873384	5e-05	0.00729494
gene15310	CXCL10	NC_010450.4:71673798-71833180	CON	LDA	18.9968	50.5443	1.4118	5e-05	0.00729494
gene1548	ISG20	NC_010443.5:191155852-191195601	CON	LDA	4.11061	7.6277	0.891894	5e-05	0.00729494
gene15582	ENPEP	NC_010450.4:111737504-112031475	CON	LDA	0.772801	1.41305	0.87064	5e-05	0.00729494
gene15716	HERC5	NC_010450.4:130532255-130591158	CON	LDA	4.15532	6.86238	0.72375	5e-05	0.00729494
gene15717	HERC6	NC_010450.4:130594940-130665591	CON	LDA	7.10034	11.83	0.736488	5e-05	0.00729494
gene15725	SPP1	NC_010450.4:131077785-131085334	CON	LDA	6.87386	4.36884	-0.653871	5e-05	0.00729494
gene15902	LOC110255360	NC_010451.4:2931447-2981121	CON	LDA	2.34121	3.98318	0.766667	5e-05	0.00729494
gene16550	NNMT	NC_010451.4:41871071-41882415	CON	LDA	29.7331	63.7136	1.09953	5e-05	0.00729494
gene17333	LOC106505010	NC_010451.4:119874517-119893348	CON	LDA	1.53435	3.84916	1.32692	5e-05	0.00729494
gene18474	EPSTI1	NC_010453.5:24116990-24216219	CON	LDA	10.9059	16.8432	0.627053	5e-05	0.00729494
gene18875	LOC110255951	NC_010454.4:3691734-3697061	CON	LDA	0.315164	2.37595	2.91433	5e-05	0.00729494
gene18876	LOC110255952	NC_010454.4:3698160-3708711	CON	LDA	1.25382	2.37463	0.921373	5e-05	0.00729494
gene19505	LOC110256025	NC_010454.4:27979320-28619022	CON	LDA	1.53496	0.726778	-1.07861	5e-05	0.00729494
gene19632	LOC110256043	NC_010454.4:39364413-39433654	CON	LDA	7.49288	14.1549	0.917705	5e-05	0.00729494
gene19959	ALOX15	NC_010454.4:52287173-52295873	CON	LDA	1.08821	2.26312	1.05635	5e-05	0.00729494
gene20598	CISH	NC_010455.5:33086279-33090540	CON	LDA	15.4595	7.50089	-1.04336	5e-05	0.00729494
gene2133	LOC110256218	NC_010443.5:261896302-262206082	CON	LDA	2.1731	1.04173	-1.06077	5e-05	0.00729494
gene21979	MX2	NC_010455.5:204798632-204821612	CON	LDA	1.85375	3.24198	0.806429	5e-05	0.00729494
gene22016	SIK1	NC_010455.5:206454694-206465802	CON	LDA	6.864	4.19004	-0.712085	5e-05	0.00729494
gene22276	DDX60	NC_010456.5:21077490-21163563	CON	LDA	1.75644	3.12479	0.83111	5e-05	0.00729494
gene23014	DDIT4	NC_010456.5:75117707-75119907	CON	LDA	95.7687	59.232	-0.693177	5e-05	0.00729494
gene23124	SNCG	NC_010456.5:87916352-87922111	CON	LDA	11.99	25.141	1.06822	5e-05	0.00729494
gene23628	OAT	NC_010456.5:133808192-133830517	CON	LDA	14.6524	22.9629	0.648168	5e-05	0.00729494
gene2438	LOC100626247	NC_010444.4:133895-135271	CON	LDA	29.0952	51.9797	0.837166	5e-05	0.00729494
gene2457	IRF7	NC_010444.4:372234-375572	CON	LDA	15.5596	24.3252	0.644647	5e-05	0.00729494
gene25026	FST	NC_010458.4:32806340-32811382	CON	LDA	6.12771	3.46899	-0.820831	5e-05	0.00729494
gene2509	KCNQ1	NC_010444.4:1675322-1989110	CON	LDA	23.8221	15.4123	-0.628217	5e-05	0.00729494
gene25774	FOXS1	NC_010459.5:35523407-35537618	CON	LDA	3.34231	6.68152	0.999333	5e-05	0.00729494
gene26050	ZNFX1	NC_010459.5:50925788-50958722	CON	LDA	8.16458	13.4595	0.721177	5e-05	0.00729494
gene26136	ZBP1	NC_010459.5:57975981-57986117	CON	LDA	4.64427	8.05641	0.794685	5e-05	0.00729494
gene27355	ALAS2	NC_010461.5:47871518-47896041	CON	LDA	28.4332	54.2492	0.932027	5e-05	0.00729494
gene27987	GABRQ	NC_010461.5:123834883-123855187	CON	LDA	1.63778	0.839973	-0.963325	5e-05	0.00729494
gene2805	SCGB1A1	NC_010444.4:9297281-9302204	CON	LDA	33.3709	53.1668	0.671934	5e-05	0.00729494
gene29245	LOC102158401	NW_018085108.1:2194-8965	CON	LDA	7.23623	3.99558	-0.856833	5e-05	0.00729494
gene29251	RN18S	NW_018085108.1:40012-45742	CON	LDA	3268.17	1210.13	-1.43332	5e-05	0.00729494
gene29252	RN5-8S	NW_018085108.1:46570-46726	CON	LDA	50964.4	21509	-1.24455	5e-05	0.00729494
gene29598	LOC100125542	NW_018085219.1:56779-57566	CON	LDA	5.70956	14.2952	1.32408	5e-05	0.00729494
gene30295	LOC102158335	NW_018085355.1:19303-20652	CON	LDA	471.81	194.28	-1.28007	5e-05	0.00729494
gene3700	LOC100739101	NC_010444.4:61938690-61985329	CON	LDA	0.769529	3.83271	2.31632	5e-05	0.00729494
gene5962	LOC100524016	NC_010445.4:41025891-41029302	CON	LDA	0.629869	1.38381	1.13552	5e-05	0.00729494
gene6070	KCNIP3	NC_010445.4:45906667-46000721	CON	LDA	3.39813	5.93384	0.804227	5e-05	0.00729494
gene6346	CD207	NC_010445.4:71668232-71674871	CON	LDA	1.64432	0.382004	-2.10583	5e-05	0.00729494
gene6882	RSAD2	NC_010445.4:128880852-128897809	CON	LDA	6.50089	46.3884	2.83505	5e-05	0.00729494
gene7275	MATN2	NC_010446.5:38744024-38915083	CON	LDA	1.40894	2.31203	0.714552	5e-05	0.00729494
gene7361	CA3	NC_010446.5:51227484-51237861	CON	LDA	19.5905	30.4114	0.634453	5e-05	0.00729494
gene8518	LOC100155195	NC_010446.5:127356793-127376858	CON	LDA	2.74027	4.33787	0.662668	5e-05	0.00729494
gene957	GATM	NC_010443.5:126361967-126378705	CON	LDA	434.437	287.34	-0.596389	5e-05	0.00729494
gene9926	SOCS2	NC_010447.5:89581080-89587424	CON	LDA	13.5496	6.43191	-1.07494	5e-05	0.00729494
gene5492	AHSP	NC_010445.4:17059339-17060343	CON	LDA	25.5315	39.9397	0.645547	0.0001	0.0134023
gene27479	LOC100624650	NC_010461.5:60626451-60627184	CON	LDA	2.7575	5.92292	1.10295	0.00015	0.0189989
gene2981	UBE2L6	NC_010444.4:13354087-13368446	CON	LDA	13.0242	25.1615	0.950017	0.00015	0.0189989
gene10205	CLEC18C	NC_010448.4:13265774-13280353	CON	LDA	1.23482	2.27966	0.884516	0.0002	0.0240125
gene7993	S100A2	NC_010446.5:96073495-96076825	CON	LDA	5.85149	11.2078	0.937629	0.0002	0.0240125
gene14516	FOS	NC_010449.5:98449507-98451971	CON	LDA	6.04931	3.69184	-0.712431	0.00025	0.028815
gene15903	LOC110255361	NC_010451.4:3018491-3070593	CON	LDA	0.712248	1.10595	0.634832	0.00025	0.028815
gene25965	LOC100512873	NC_010459.5:47579080-47581861	CON	LDA	0.750572	2.02588	1.43248	0.0003	0.0332481
gene10246	LOC102158108	NC_010448.4:14910930-14956000	CON	LDA	2.01165	4.00612	0.993828	0.00035	0.0370101
gene29410	LOC110258690	NW_018085169.1:167281-168025	CON	LDA	12.6713	4.644	-1.44813	0.00035	0.0370101
gene11459	HES4	NC_010448.4:63351592-63356690	CON	LDA	0.968477	1.50754	0.638403	0.0004	0.0404421
gene21981	MX1	NC_010455.5:204843048-204868927	CON	LDA	49.4366	91.2571	0.884357	0.0005	0.048839
gene26135	PCK1	NC_010459.5:57930506-57936523	CON	LDA	149.009	87.4775	-0.768411	0.0005	0.048839
gene22526	OASL	NC_010456.5:40900049-40917189	CON	LDA	0.520029	1.18112	1.18349	0.00055	0.0528275
gene1954	LOC100515185	NC_010443.5:242981354-242995846	CON	LDA	21.7438	37.3029	0.778681	0.0007	0.0611227
gene20568	UBA7	NC_010455.5:32329871-32380988	CON	LDA	4.89677	7.84498	0.679941	0.0007	0.0611227
gene16568	APOA4	NC_010451.4:44194946-44209641	CON	LDA	39.0948	22.9659	-0.767481	0.0008	0.0678
gene2704	BATF2	NC_010444.4:7180018-7188996	CON	LDA	1.53579	2.50265	0.704478	0.00115	0.0914131
gene1853	LOC106509199	NC_010443.5:236380009-236383671	CON	LDA	6.48956	0.249535	-4.70081	0.0014	0.106864
gene5689	SYT17	NC_010445.4:26447302-26548362	CON	LDA	1.78819	1.17959	-0.600211	0.0015	0.112266
gene21465	MUC13	NC_010455.5:135416708-135446337	CON	LDA	1.69362	1.00908	-0.74707	0.00245	0.167093
gene1047	CHAC1	NC_010443.5:130360509-130363332	CON	LDA	3.12971	1.9113	-0.711471	0.00295	0.186823
gene13341	LOC100153139	NC_010449.5:24872215-24894226	CON	LDA	1.19578	2.29257	0.939009	0.00295	0.186823
gene269	LOC102166614	NC_010443.5:30829639-30835487	CON	LDA	1.55293	2.984	0.942255	0.00295	0.186823
gene6316	ACTG2	NC_010445.4:69097365-69121542	CON	LDA	0.846449	1.47044	0.796754	0.00295	0.186823
gene2885	TCN1	NC_010444.4:11575071-11646261	CON	LDA	1.13597	0.278424	-2.02858	0.00355	0.219985
gene8815	LOC106510284	NC_010447.5:11509983-11543415	CON	LDA	0.981812	1.63007	0.731414	0.0036	0.221891
gene2280	LCN2	NC_010443.5:268609974-268614651	CON	LDA	1.1743	2.3442	0.997296	0.00365	0.222592
gene11340	LOC110261075	NC_010448.4:60475886-60479630	CON	LDA	1.79535	1.16477	-0.624223	0.00385	0.23233
gene14653	LOC106504547	NC_010449.5:115830304-115836430	CON	LDA	675.109	1120.21	0.730573	0.00425	0.249926
gene2402	MYMK	NC_010443.5:273101673-273111721	CON	LDA	2.63089	4.07376	0.63081	0.0045	0.259335
gene8334	GSTM3	NC_010446.5:110330026-110332957	CON	LDA	1.8503	3.12011	0.753843	0.00455	0.25962
gene28896	LOC396781	NW_018084979.1:3676147-3841291	CON	LDA	18.4873	35.3114	0.933598	0.00515	0.281322
gene8787	LGALS2	NC_010447.5:10237771-10244555	CON	LDA	2.71729	1.20257	-1.17605	0.0057	0.299992
gene6079	LOC100738720	NC_010445.4:46181553-46196723	CON	LDA	0.871452	1.7015	0.965316	0.0058	0.30113
gene9015	GTSF1	NC_010447.5:19639325-19661773	CON	LDA	0.790745	1.54588	0.967144	0.006	0.30736
gene17698	CAPN8	NC_010452.4:19622273-19732106	CON	LDA	1.31664	0.66321	-0.98932	0.00855	0.397368
gene2644	CST6	NC_010444.4:6323736-6325519	CON	LDA	1.8455	3.18412	0.786883	0.0113	0.477084
gene2703	LOC110259239	NC_010444.4:7175479-7178851	CON	LDA	1.07877	1.63239	0.597599	0.01285	0.517864
gene24978	LOC102159225	NC_010458.4:27567225-27648658	CON	LDA	3.19476	2.0681	-0.627398	0.01365	0.535136
gene2459	SCT	NC_010444.4:382782-385082	CON	LDA	0.951303	1.51164	0.668134	0.0149	0.568667
gene12795	NRN1	NC_010449.5:3682567-3691328	CON	LDA	1.97944	1.19007	-0.734052	0.0169	0.601049
gene3609	GDF15	NC_010444.4:59409034-59411356	CON	LDA	1.36154	0.708491	-0.942422	0.01675	0.601049
gene11460	ISG15	NC_010448.4:63363200-63398311	CON	LDA	72.2168	177.171	1.29474	0.02565	0.74657
gene19634	CCL4	NC_010454.4:39479189-39480511	CON	LDA	15.7464	8.32844	-0.9189	0.0267	0.768879
gene15019	LOC102166909	NC_010450.4:37407676-37811226	CON	LDA	12.4491	19.1282	0.619657	0.03485	0.86507
gene17891	DDX58	NC_010452.4:33891719-34067430	CON	LDA	19.2723	29.7271	0.625249	0.03875	0.911495

## Sheet: Table S7
Table S7 KEGG enrichment analysis of DEGs
TermID	TermGeneNum	ObservedGeneNum	ExpectedGeneNum	RichFactor (Obs/Exp)	P-value	FDR	TermName	GeneList
ssc04623	55	5	0.223379	22.3835	1.52e-05	0.000774363	Cytosolic_DNA-sensing_pathway	DDX58;ZBP1;IRF7;CCL4;CXCL10;
ssc04620	95	5	0.530524	9.42464	0.00021257	0.00542053	Toll-like_receptor_signaling_pathway	FOS;CCL4;CXCL10;SPP1;IRF7;
ssc04622	63	4	0.183907	21.7501	0.000471006	0.0080071	RIG-I-like_receptor_signaling_pathway	DDX58;IRF7;ISG15;CXCL10;
ssc05160	146	5	0.815332	6.13247	0.00151708	0.0174416	Hepatitis_C	IRF7;CXCL10;RSAD2;MX1;DDX58;
ssc05164	150	5	0.799594	6.25317	0.00170996	0.0174416	Influenza_A	MX1;DDX58;RSAD2;CXCL10;IRF7;
ssc05169	195	5	0.197995	25.2532	0.00530814	0.0448239	Epstein-Barr_virus_infection	LOC396781;ISG15;CXCL10;DDX58;IRF7;
ssc04976	69	3	0.332783	9.01488	0.00745656	0.0448239	Bile_secretion	LOC100515185;SCT;NR0B2;
ssc04917	70	3	0.373144	8.03979	0.00775893	0.0448239	Prolactin_signaling_pathway	FOS;SOCS2;CISH;
ssc05162	136	4	0.414266	9.65563	0.0079101	0.0448239	Measles	DDX58;MX1;FOS;IRF7;
ssc04657	88	3	0.346237	8.66459	0.0144618	0.068612	IL-17_signaling_pathway	FOS;LCN2;CXCL10;
ssc00860	32	2	0.089351	22.3836	0.0147987	0.068612	Porphyrin_and_chlorophyll_metabolism	ALAS2;LOC100516628;
ssc04064	99	3	0.439777	6.82164	0.0197738	0.0840385	NF-kappa_B_signaling_pathway	CCL4;LOC396781;DDX58;
ssc00260	39	2	0.202945	9.85489	0.0215457	0.0845253	Glycine,_serine_and_threonine_metabolism	GATM;ALAS2;
ssc00982	47	2	0.26247	7.61992	0.0305215	0.104197	Drug_metabolism_-_cytochrome_P450	LOC100516628;GSTM3;
ssc00330	48	2	0.268054	7.46118	0.031732	0.104197	Arginine_and_proline_metabolism	GATM;OAT;
ssc00980	49	2	0.261201	7.65694	0.0329613	0.104197	Metabolism_of_xenobiotics_by_cytochrome_P450	LOC100516628;GSTM3;
ssc00480	51	2	0.252443	7.92258	0.0354753	0.104197	Glutathione_metabolism	CHAC1;GSTM3;
ssc05165	318	5	1.85658	2.69312	0.0367756	0.104197	Human_papillomavirus_infection	HES4;OASL;SPP1;ISG15;MX1;
ssc04151	335	5	0.89288	5.59986	0.0444326	0.117898	PI3K-Akt_signaling_pathway	FGF21;SPP1;DDIT4;PCK1;LOC396781;
ssc00983	59	2	0.119812	16.6928	0.0462345	0.117898	Drug_metabolism_-_other_enzymes	GSTM3;LOC100516628;
ssc05204	61	2	0.123874	16.1454	0.0490907	0.11922	Chemical_carcinogenesis	GSTM3;LOC100516628;

## Sheet: Table S8
Table S8 Liver methylome data processing
Sample	Raw_base	Clean_Bases	Clean_Rate (%)	Total_Clean_Reads	Mapped_Reads	Mapped_Rate(%)	Uniq_Mapped_Reads	Uniq_mapped_Rate(%)	Total_CG(Genome)	CG_Coverage(depth>=5X)	CG_depth(depth>=5X)	CG_methyRate(depth>=5X)	Total_nonCG(Genome)	nonCG_Coverage(depth>=5X)	methyRate of all C sites(%)	methyRate of CG sites(%)	methyRate of CHG sites(%)	methyRate of CHH sites(%)	Conversion_Rate (count by nonCG sites)	CG_SiteCaptured on Chr	CG_SiteTotalInProbe on Chr	CaptureRate
CON7	17401543302	15991948957	91.8996	112025484	84175426	75.1395	80864859	72.1843	59318276	7376341	20.5287	0.666423	946943544	82611448	5.82	61.89	1.26	1.13	98.8065	2989887	8245673	0.362601
CON6	9021142416	8256338597	91.5221	57838584	43324567	74.906	41599208	71.9229	59318276	4963538	15.2212	0.653204	946943544	55420302	5.9	62.3	1.28	1.14	98.8168	3981180	8245673	0.482821
CON2	18149466478	15006658866	82.6837	105136452	75616776	71.9225	72587233	69.041	59318276	7265151	18.7159	0.65701	946943544	79298313	5.9	60.88	1.32	1.21	98.8482	3381366	8245673	0.410078
CON1	14318699252	13032132551	91.0148	91267776	68238398	74.7672	65672815	71.9562	59318276	6552025	18.4696	0.656712	946943544	73273284	5.78	61.52	1.27	1.14	98.8847	2512870	8245673	0.30475
LDA9	10903617582	10160269472	93.1826	71168146	55540098	78.0407	53485442	75.1536	59318276	4502088	22.4049	0.642637	946943544	52105255	5.58	61.31	1.05	0.96	98.7051	3655514	8245673	0.443325
LDA7	20875615618	19246538312	92.1963	134829762	104582055	77.566	100532263	74.5624	59318276	7035727	27.6765	0.655927	946943544	79994474	5.65	60.93	1.08	0.99	98.6679	4137422	8245673	0.501769
LDA3	23855591474	21986587684	92.1653	154008144	117383798	76.2192	112669980	73.1585	59318276	8460805	27.475	0.667701	946943544	93119505	5.97	61.09	1.14	1.04	98.715	3198427	8245673	0.387892
LDA12	14062056866	12946355210	92.0659	90702040	69547585	76.677	66880646	73.7367	59318276	5620931	23.0566	0.657297	946943544	63724222	5.8	62.08	1.13	1.03	98.6992	3773001	8245673	0.457573

## Sheet: Table S9
Table S9 DMRs on different chromosomes based on LHC-BS data processing
Chromosome	Start	End	Methylation level of CON	Methylation level of LDA	Methylation changes (LDA-CON)	Raw P-value	Adjusted P-value	Promoter genes	Genebody genes	CGI/CGS
chr11	11520820	11521366	0.16757	0.0079511	-0.159618	4.2e-14	7.72758e-10	NA	NBEA, MAB21L1	CGI
chr4	94674261	94674692	0.37342	0.076292	-0.297127	1.1e-12	9.1995e-09	EFNA1	LOC106510138, LOC102158536	CGI/CGS
chr5	6896018	6896322	0.18313	0.62212	0.438986	1.5e-12	9.1995e-09	NA	SNU13	CGI
chr5	6051461	6051746	0.24566	0.036867	-0.208794	3.1e-11	1.42592e-07	NA	NA	NA
chr12	6228133	6228261	0.60439	0.1332	-0.471189	4.1e-11	1.50872e-07	LOC110255970	KCTD2	NA
chr17	58986984	58987030	0.21663	0.80043	0.583803	1.6e-10	4.9064e-07	NA	GNAS	CGI
chrX	35824593	35824721	0.20835	0.013722	-0.194624	2.7e-10	7.09676e-07	NA	BCOR	CGI
chr6	61308407	61308633	0.47392	0.26965	-0.204268	3.3e-10	7.58959e-07	PEG3	LOC110261077	CGI
chr14	123448777	123448919	0.21498	0.68207	0.467089	6.6e-10	1.34926e-06	NA	TCF7L2	NA
chrX	41835592	41835676	0.4781	0.050966	-0.427132	8e-10	1.47192e-06	CDK16	NA	CGI
chr12	60380863	60381019	0.38325	0.067598	-0.315648	1.5e-09	2.50895e-06	NA	PRPSAP2	CGS
chr3	118762985	118763115	0.4586	0.098506	-0.360093	2.7e-09	4.13977e-06	NA	OSR1	CGS
chr18	54650367	54650451	0.52895	0.083146	-0.445806	6e-09	8.49185e-06	NA	NA	CGS
chr9	633095	633193	0.41183	0.83789	0.426053	1.2e-08	1.57706e-05	NA	NA	CGI/CGS
chr4	8187470	8187564	0.19454	0.66192	0.467378	1.8e-08	2.06989e-05	NA	SLA,TG	CGS
chr4	12455515	12456044	0.77229	0.94815	0.175865	1.7e-08	2.06989e-05	NA	MYC	CGS
chr11	5341993	5342523	0.56904	0.84814	0.279102	2.1e-08	2.27282e-05	NA	CDX2	CGS
chr7	718897	718979	0.2484	0.0092797	-0.239116	2.3e-08	2.35098e-05	NA	FOXF2	CGI
chr5	23030434	23030519	0.37094	0.039345	-0.331594	2.9e-08	2.80827e-05	NA	TSPAN31, AGAP2	CGS
chr3	131465741	131465849	0.85648	0.97252	0.116044	3.2e-08	2.94384e-05	NA	NA	CGS
chr1	270668158	270668924	0.47913	0.23068	-0.248455	4.2e-08	3.6798e-05	NA	FUBP3	NA
chrX	112592304	112592405	0.19565	0.032397	-0.163254	5e-08	4.18159e-05	ZIC3	NA	CGI/CGS
chr5	22891502	22892028	0.22371	0.097601	-0.126111	5.7e-08	4.55975e-05	NA	B4GALNT1	CGS
chr8	47701671	47701788	0.57963	0.94143	0.361802	6.4e-08	4.9064e-05	FNIP2	PPID	CGS
chr1	6971896	6972006	0.42065	0.14778	-0.272876	7.4e-08	5.4461e-05	NA	MAP3K4	CGI
chrX	107529720	107529877	0.10977	0.48805	0.378281	7.8e-08	5.5197e-05	NA	ARHGAP36	CGS
chr17	58649650	58649743	0.42884	0.042424	-0.386419	8.5e-08	5.79228e-05	NA	NA	CGS
chr9	17146235	17146295	0.70947	0.18388	-0.525594	9.9e-08	6.50536e-05	NA	RAB30	NA
chr10	57601354	57601458	0.19883	0.049155	-0.149677	1.1e-07	6.52868e-05	PARD3	LOC106507921	CGI
chr15	134282681	134283184	0.31219	0.15491	-0.157275	1.1e-07	6.52868e-05	SPP2	SPP2	NA
chrX	125558854	125559046	0.68229	0.90184	0.219548	1.1e-07	6.52868e-05	LOC100620916	CLIC2	CGS
chrX	42704319	42704568	0.46075	0.12321	-0.337538	1.3e-07	7.47459e-05	RBM3	RBM3	CGI
chr2	80581630	80581703	0.31113	0.039599	-0.271535	1.4e-07	7.80564e-05	NA	RGS14	CGI
chr9	131735004	131735407	0.53382	0.83224	0.298424	1.5e-07	8.11721e-05	NA	NA	NA
chr17	58820506	58820587	0.39583	0.8619	0.466064	1.8e-07	8.95086e-05	NA	NA	CGS
chr4	652166	652253	0.33375	0.09848	-0.235273	1.8e-07	8.95086e-05	NA	SPATC1	CGS
chr8	82379432	82379862	0.60435	0.3295	-0.274852	1.8e-07	8.95086e-05	LOC106504714	LOC102167861	NA
chr7	841927	842166	0.33568	0.072686	-0.262997	1.9e-07	9.1995e-05	NA	NA	CGI
chr17	30355306	30355562	0.68703	0.9596	0.272569	2e-07	9.43538e-05	NA	GZF1	CGS
chr9	631891	632132	0.66011	0.29934	-0.360765	2.1e-07	9.65948e-05	NA	NA	CGS
chr12	45764197	45764294	0.39479	0.081505	-0.313289	2.2e-07	9.87263e-05	NA	TP53I13	CGS
chr5	100756614	100756949	0.14962	0.046949	-0.102668	2.5e-07	0.000109518	MYF5	LOC110260827	CGS
chr11	68234497	68234544	0.85761	0.99951	0.141908	2.8e-07	0.000119807	NA	UBAC2, J16GPR183	NA
chrX	10329617	10330074	0.33535	0.64303	0.307677	3e-07	0.000125448	NA	RAB9A	CGS
chr9	3292283	3292611	0.4996	0.96159	0.461996	3.2e-07	0.000130837	NA	HPX	CGS
chr10	52373938	52374498	0.5183	0.26863	-0.24967	3.5e-07	0.000134159	NA	PIP4K2A	NA
chr3	73906049	73906514	0.65535	0.84642	0.191075	3.5e-07	0.000134159	NA	PLEK	NA
chr6	463966	464189	0.28948	0.068191	-0.221288	3.4e-07	0.000134159	NA	ANKRD11	CGS
chr3	57850695	57850741	0.40365	0.006236	-0.397419	3.7e-07	0.000138931	FABP1	FABP1	NA
chrX	21083608	21084039	0.158	0.056912	-0.101086	3.8e-07	0.000139832	NA	NA	CGS
chr18	45466931	45467036	0.25842	0.041143	-0.217274	4e-07	0.000141531	NA	HOXA3	CGI/CGS
chr3	8929325	8929468	0.43133	0.11921	-0.312122	4e-07	0.000141531	NA	NA	CGS
chr18	36811449	36811594	0.35847	0.86975	0.511278	4.2e-07	0.000145803	NA	ELMO1	NA
chr1	250402406	250402546	0.2381	0.48449	0.246393	4.5e-07	0.000147849	NA	LOC102164626	NA
chr6	14582314	14582798	0.42645	0.17474	-0.25171	4.5e-07	0.000147849	NA	TAT	NA
chrX	68281644	68282064	0.30915	0.14277	-0.166384	4.5e-07	0.000147849	APOOL	APOOL	NA
chrX	95033551	95033756	0.30314	0.43171	0.128563	4.7e-07	0.000151711	NA	LOC110257707	CGI/CGS
chr1	7376716	7376902	0.63775	0.13682	-0.500933	4.9e-07	0.00015544	NA	IGF2R	CGS
chr4	123645076	123645540	0.44547	0.23732	-0.208154	5.7e-07	0.000177753	NA	BCAR3	CGI/CGS
chr11	74782978	74783589	0.62162	0.87869	0.257076	6e-07	0.00018399	NA	FAM155A	CGI/CGS
chr2	151146057	151146215	0.47046	0.27645	-0.194016	6.3e-07	0.000190022	NA	NA	CGS
chr3	490617	490672	0.32793	0.040954	-0.286971	7.4e-07	0.000219036	NA	SUN1	CGI/CGS
chr5	4150375	4150549	0.57912	0.89835	0.31923	7.5e-07	0.000219036	KIAA0930	NA	CGS
chr12	33731477	33731554	0.5176	0.98125	0.46365	8.5e-07	0.000229987	NA	MSI2	CGS
chr17	46820576	46820712	0.46238	0.15429	-0.308094	8.3e-07	0.000229987	NA	HNF4A	NA
chr6	2461154	2461271	0.75867	0.18637	-0.572297	8.3e-07	0.000229987	NA	LOC106510452	CGS
chr6	95028854	95029070	0.43903	0.096236	-0.342793	8.3e-07	0.000229987	NA	MACF1	NA
chr7	100120267	100120373	0.27339	0.7966	0.523203	8.5e-07	0.000229987	NA	IRF2BPL	CGS
chrX	88548776	88549024	0.32322	0.12161	-0.201613	8.8e-07	0.000234654	PSMD10	ATG4A	CGS
chr2	142902069	142902637	0.39934	0.1605	-0.238843	9.3e-07	0.000244444	NA	LOC100624174	CGS
chr1	1760425	1760544	0.32397	0.76987	0.445898	9.5e-07	0.000246184	NA	LOC102166504	CGS
chrX	82150376	82150941	0.40974	0.2151	-0.194638	1e-06	0.000248635	NA	PCDH19	CGI
chrX	83132806	83133150	0.29788	0.065519	-0.232359	1e-06	0.000248635	ARMCX1	ARMCX1	CGI
chrX	118566514	118566878	0.23369	0.017985	-0.215708	9.8e-07	0.000248635	LOC102157658,LOC110257660	LOC102157658	CGI
chr13	35308770	35309056	0.63441	0.83097	0.196559	1.1e-06	0.000256189	NA	PRKCD	NA
chr16	75251799	75251819	0.31636	0.035415	-0.280943	1.1e-06	0.000256189	NA	PAPD7	CGI
chr3	41266129	41266422	0.81842	0.93785	0.119434	1.1e-06	0.000256189	NA	RAB11FIP3	CGS
chrX	61958666	61958750	0.049036	0.25337	0.204334	1.1e-06	0.000256189	MAGT1	NA	NA
chrX	94053583	94053804	0.13943	0.032086	-0.107341	1.1e-06	0.000256189	HTR2C	HTR2C	CGS
chr4	81933222	81933917	0.18738	0.054092	-0.133293	1.2e-06	0.000272578	NA	ATP1B1	NA
chr6	59654502	59654635	0.33925	0.57815	0.238896	1.2e-06	0.000272578	NA	SSC5D	CGS
chr7	62468655	62468713	0.35295	0.68302	0.330075	1.3e-06	0.000291691	NA	NA	CGS
chr15	137347013	137348060	0.57756	0.75289	0.175324	1.4e-06	0.00030665	NA	LRRFIP1	CGS
chr7	29939712	29939869	0.67613	0.84355	0.167425	1.4e-06	0.00030665	NA	IP6K3	NA
chr6	84570724	84570763	0.27755	0.021123	-0.256427	1.5e-06	0.000324688	NA	SYTL1	CGI
chr11	78174363	78174554	0.5904	0.27733	-0.313077	1.6e-06	0.000334527	LOC102163206	NA	CGI
chr2	8173247	8173455	0.19147	0.4997	0.308228	1.6e-06	0.000334527	NA	MARK2	NA
chr7	7981336	7981565	0.50304	0.90489	0.401849	1.6e-06	0.000334527	NA	NEDD9	NA
chr7	91184663	91184841	0.74526	0.90378	0.158518	1.7e-06	0.000343718	NA	TMEM229B	CGI
chr9	9179227	9179340	0.96908	0.53249	-0.436588	1.7e-06	0.000343718	NA	XRRA1	CGI/CGS
chrX	110622053	110622146	0.33354	0.12071	-0.21282	1.7e-06	0.000343718	NA	LOC100516891	CGI
chr7	88782325	88782478	0.68029	0.90816	0.227862	1.8e-06	0.00035998	NA	PLEKHG3	CGI
chr1	273458854	273458984	0.40575	0.8201	0.414343	1.9e-06	0.000371895	NA	VAV2	CGI/CGS
chr10	65092555	65092788	0.69783	0.97085	0.273023	1.9e-06	0.000371895	NA	FBXO18	CGI/CGS
chr2	8974591	8974697	0.78185	0.98653	0.204679	2e-06	0.000387347	NA	NXF1	CGS
chr5	17275562	17275756	0.64464	0.39808	-0.24656	2.2e-06	0.000417297	NA	ACVRL1	CGS
chr6	69149981	69150020	0.8006	0.45943	-0.341176	2.2e-06	0.000417297	NA	RERE	NA
chr1	270665560	270665630	0.38954	0.72874	0.339199	2.4e-06	0.000446036	NA	FUBP3	CGS
chr11	4298579	4298710	0.94211	0.67271	-0.269399	2.4e-06	0.000446036	NA	WASF3	CGS
chr15	137875267	137875353	0.72312	0.98939	0.26627	2.5e-06	0.000455421	NA	TRAF3IP1	CGI/CGS
chr17	62113921	62113996	0.14739	0.47888	0.331491	2.5e-06	0.000455421	NA	TCFL5	CGS
chr15	134018940	134019112	0.4538	0.25208	-0.20172	2.6e-06	0.000468994	NA	UGT1A6	NA
chrX	57368426	57368533	0.48353	0.22604	-0.257499	2.8e-06	0.000495358	LOC100620825	LOC100620825	NA
chrX	82328805	82328860	0.56744	0.15311	-0.414331	2.8e-06	0.000495358	TSPAN6	TSPAN6	CGI
chr6	70447792	70447966	0.53523	0.10199	-0.43324	2.9e-06	0.000503369	NA	UBE4B	CGS
chr6	168862676	168862844	0.28703	0.66319	0.376165	2.9e-06	0.000503369	NA	PPCS	NA
chrX	83609650	83609805	0.29674	0.048176	-0.248566	3e-06	0.00051586	BEX5	BEX5	NA
chr17	43811532	43812165	0.75501	0.94837	0.193352	3.3e-06	0.000562192	LOC110257392	PLCG1	CGS
chr9	883295	883418	0.75396	0.95589	0.201928	3.4e-06	0.000573914	NA	STK33	CGS
chr9	26973511	26973703	0.49099	0.14762	-0.343366	3.5e-06	0.000585423	NA	AMOTL1	CGS
chr11	3560119	3560423	0.86931	0.66164	-0.207672	3.6e-06	0.000596724	NA	LOC100523747	CGS
chr1	77585810	77585845	0.29073	0.022897	-0.267837	3.7e-06	0.000602445	NA	FYN	NA
chrX	64402668	64402914	0.38687	0.10511	-0.281764	3.7e-06	0.000602445	NA	BRWD3	CGS
chr11	78522482	78522849	0.21349	0.64945	0.435962	3.8e-06	0.0006133	NA	F10	CGS
chr2	151138901	151139197	0.83614	0.96158	0.125446	4e-06	0.000634448	NA	NA	CGS
chr3	16805220	16805818	0.52615	0.72986	0.203709	4e-06	0.000634448	NA	NUPR2,LOC102162776	CGS
chr7	4564113	4564259	0.26411	0.045596	-0.218515	4.2e-06	0.000660477	NA	RREB1	CGI/CGS
chr1	26302056	26302360	0.23861	0.059316	-0.179293	4.4e-06	0.00066357	NA	PERP	CGS
chr1	267582743	267582794	0.7577	0.20945	-0.548249	4.3e-06	0.00066357	NA	RALGPS1	CGI
chr18	5034730	5034932	0.84607	0.59435	-0.251729	4.4e-06	0.00066357	NA	KMT2C	NA
chr18	5577640	5577735	0.10335	0.58341	0.480059	4.3e-06	0.00066357	NA	PRKAG2	CGS
chr4	95705382	95705859	0.21465	0.018966	-0.195679	4.4e-06	0.00066357	NA	RAB13	NA
chr1	1948657	1948728	0.063952	0.32265	0.258694	4.8e-06	0.000674162	NA	UNC93A	CGI/CGS
chr1	250949549	250949997	0.65174	0.94109	0.289356	4.8e-06	0.000674162	NA	PALM2	NA
chr12	251918	252018	0.68272	0.91195	0.229227	4.6e-06	0.000674162	NA	NA	CGS
chr14	110719243	110719437	0.46238	0.17077	-0.291605	4.8e-06	0.000674162	NKX2-3	NA	CGS
chr4	128606820	128607261	0.60968	0.87889	0.269212	4.8e-06	0.000674162	NA	LOC106510246	CGS
chr9	135029305	135029575	0.66773	0.83449	0.166752	4.6e-06	0.000674162	NA	CD46	CGS
chrX	26123047	26123135	0.31909	0.080719	-0.238369	4.7e-06	0.000674162	NR0B1,LOC110257744	LOC110257744	CGS
chrX	35809238	35809612	0.51734	0.26441	-0.252923	4.7e-06	0.000674162	NA	BCOR	CGS
chrX	91645530	91645579	0.4636	0.1787	-0.284893	4.8e-06	0.000674162	DCX	ALG13	CGI
chr1	270131510	270131631	0.2733	0.056633	-0.216667	4.9e-06	0.000677858	NA	FNBP1	NA
chr11	12254684	12254843	0.44348	0.13741	-0.306069	4.9e-06	0.000677858	NA	LOC100624094	CGI
chr6	44904638	44904709	0.95401	0.60836	-0.345655	5e-06	0.00068653	NA	NA	CGS
chrX	106881132	106881284	0.19981	0.51289	0.313084	5.2e-06	0.000703491	RBMX2	RBMX2	CGS
chrX	124423381	124423564	0.16344	0.50987	0.346434	5.2e-06	0.000703491	NA	NA	CGS
chr6	19258050	19258205	0.20767	0.55555	0.347873	5.3e-06	0.000711786	LOC106507575	LOC106507575	NA
chr12	54164937	54165013	0.72673	0.41848	-0.308252	5.5e-06	0.000712637	NA	NTN1	NA
chr15	135835602	135835623	0.8164	0.99262	0.176216	5.5e-06	0.000712637	NA	AGAP1	CGS
chr4	75190840	75190935	0.63777	0.1606	-0.477174	5.5e-06	0.000712637	IMPAD1	NA	CGS
chr6	28132821	28132848	0.40939	0.86733	0.457942	5.5e-06	0.000712637	ATP6V0D1	AGRP	CGI/CGS
chrX	46440940	46441039	0.22399	0.60985	0.385861	5.5e-06	0.000712637	NA	HUWE1	CGS
chr12	14034850	14035122	0.52322	0.83091	0.307684	5.6e-06	0.00072052	NOL11	NA	CGS
chr6	29909582	29909807	0.75378	0.89062	0.136838	5.8e-06	0.000741071	NA	CES1	NA
chr6	3661680	3661768	0.47587	0.14235	-0.333517	6e-06	0.000761338	NA	LOC110260895	CGI
chr7	2371638	2371734	0.82927	0.57923	-0.250044	6.1e-06	0.000768725	NA	LOC102161744	NA
chr12	11655044	11655137	0.38005	0.048416	-0.331635	6.3e-06	0.000777944	NA	FAM20A	CGS
chr12	54145913	54145983	0.53016	0.89383	0.363673	6.3e-06	0.000777944	NA	NTN1	CGI/CGS
chr7	121679743	121679989	0.72887	0.87156	0.142685	6.3e-06	0.000777944	NA	NA	CGI
chr14	23673793	23674077	0.79693	0.45266	-0.344265	6.6e-06	0.000804195	LOC102162531	NA	NA
chrX	98180914	98181023	0.34532	0.15587	-0.189443	6.6e-06	0.000804195	LOC110257656,RPL39	RPL39	CGI
chr16	39397779	39398055	0.62048	0.88006	0.259575	7e-06	0.000841784	NA	PDE4D	NA
chr2	136335072	136335158	0.48094	0.81616	0.335219	7e-06	0.000841784	VDAC1	NA	CGI
chr17	60079382	60079569	0.32752	0.085216	-0.242301	7.1e-06	0.000848266	LOC110257427	LOC110257428	NA
chr12	11995543	11995892	0.75457	0.92402	0.169451	7.2e-06	0.000854663	LOC102165781	NA	CGS
chr4	14937009	14937725	0.2869	0.13576	-0.151144	7.3e-06	0.000860979	NA	LOC106509968,MTSS1	NA
chr10	10273944	10274484	0.28126	0.17003	-0.111223	7.4e-06	0.000867214	NA	NA	CGS
chr12	22315229	22315434	0.70452	0.82997	0.12545	7.7e-06	0.000891021	NA	MED24	NA
chr3	132321737	132321935	0.16788	0.36909	0.201207	7.7e-06	0.000891021	NA	PXDN	CGI/CGS
chr5	62349993	62350559	0.40875	0.10684	-0.301908	7.8e-06	0.00089138	PZP	PZP	NA
chr9	4189878	4190073	0.64597	0.92158	0.275603	7.8e-06	0.00089138	LOC100738479	NA	NA
chr3	75614222	75614420	0.40949	0.74855	0.339058	8e-06	0.000903224	NA	MEIS1	CGI
chr3	121409950	121410226	0.33481	0.59652	0.261704	8.1e-06	0.000903224	NA	NA	NA
chr4	14932412	14932623	0.47689	0.15021	-0.326675	8.1e-06	0.000903224	LOC106509968,MTSS1	NA	CGS
chr5	79598033	79598184	0.49497	0.20142	-0.293554	8.1e-06	0.000903224	NA	SLC41A2	NA
chr12	60218336	60218586	0.82588	0.93975	0.113874	8.3e-06	0.00091995	NA	EPN2	CGS
chr1	129012952	129013484	0.73251	0.89524	0.162726	8.8e-06	0.000963757	CAPN3	CAPN3	NA
chr11	1544165	1544442	0.75585	0.96911	0.21326	8.8e-06	0.000963757	NA	NA	CGS
chr9	9941083	9942554	0.72988	0.90149	0.171606	8.9e-06	0.000968941	NA	MOGAT2	NA
chr5	4192385	4192467	0.4689	0.83384	0.364932	9.2e-06	0.000995711	NA	KIAA0930	CGS
chr1	272617878	272618175	0.66448	0.37493	-0.289552	9.5e-06	0.00102217	NA	AK8	CGI
chr5	85114090	85114321	0.81108	0.97239	0.161308	9.7e-06	0.00103762	NA	ANKS1B	CGS
chr11	16496780	16497010	0.50583	0.81224	0.306414	1e-05	0.00103949	NA	SERPINE3	CGS
chr15	110858555	110858865	0.67288	0.99162	0.318731	1e-05	0.00103949	NA	NA	NA
chr2	68292208	68292632	0.56748	0.74753	0.180047	9.9e-06	0.00103949	LOC100514822	NA	NA
chr9	65127187	65127444	0.90626	0.6213	-0.284955	1e-05	0.00103949	NA	PIK3C2B	NA
chrX	112602430	112602676	0.24386	0.063413	-0.180445	1e-05	0.00103949	NA	ZIC3	CGS
chr6	162708079	162708259	0.7082	0.90601	0.197805	1.1e-05	0.00111817	NA	AGBL4	NA
chr8	3133161	3133897	0.69825	0.47296	-0.225291	1.1e-05	0.00111817	NA	AFAP1	CGS
chrX	21085766	21086262	0.24892	0.051519	-0.197399	1.1e-05	0.00111817	NA	NA	CGS
chrX	43029094	43029317	0.37098	0.19683	-0.174153	1.1e-05	0.00111817	OTUD5	OTUD5	CGI
chr10	64030545	64030771	0.52478	0.83682	0.312041	1.2e-05	0.00114994	NA	SFMBT2	CGS
chr13	207486351	207486414	0.76418	0.99145	0.227266	1.2e-05	0.00114994	NA	NA	CGS
chr14	134867027	134867125	0.31397	0.67498	0.361006	1.2e-05	0.00114994	NA	LOC102160613	NA
chr15	110916629	110916916	0.49714	0.26181	-0.235325	1.2e-05	0.00114994	NA	FZD5	CGS
chr15	139272283	139272397	0.37245	0.088739	-0.283711	1.2e-05	0.00114994	OTOS	NA	CGS
chr17	32954544	32954831	0.46704	0.76143	0.294394	1.2e-05	0.00114994	LOC102158952,IDH3B	LOC102158952	CGS
chr2	6265995	6266061	0.52149	0.84408	0.322591	1.2e-05	0.00114994	NA	PACS1	CGI/CGS
chr3	79951868	79951975	0.45892	0.84549	0.386578	1.2e-05	0.00114994	FAM161A	NA	CGS
chr6	2854518	2854654	0.75036	0.45671	-0.293645	1.2e-05	0.00114994	LOC106510455	NA	CGI
chrX	35815862	35816378	0.25221	0.64532	0.393113	1.2e-05	0.00114994	NA	BCOR	CGI
chrX	98103987	98104136	0.32788	0.094736	-0.233149	1.2e-05	0.00114994	NA	SEP6	CGI
chr1	9857051	9857105	0.44596	0.83412	0.388154	1.3e-05	0.00121415	NA	ARID1B	CGS
chr4	104322716	104322770	0.13404	0.5308	0.39676	1.3e-05	0.00121415	NA	LOC110260338	CGS
chr8	1948319	1948561	0.25104	0.56279	0.311752	1.3e-05	0.00121415	NA	NA	CGS
chr8	3742688	3742769	0.20502	0.59025	0.385228	1.3e-05	0.00121415	NA	NA	CGS
chrX	68476635	68476843	0.23048	0.45287	0.222395	1.3e-05	0.00121415	LOC106506993	ZNF711	CGS
chr1	3160509	3161083	0.76846	0.88649	0.118038	1.4e-05	0.00128152	NA	PDE10A	CGS
chr3	126666521	126666814	0.2656	0.10824	-0.157355	1.4e-05	0.00128152	NA	NA	CGS
chr4	117520086	117520768	0.6697	0.85692	0.187217	1.4e-05	0.00128152	NA	LOC106507457	NA
chr6	46620250	46620269	0.066438	0.39869	0.332256	1.4e-05	0.00128152	NA	NA	CGI
chr13	124431758	124432165	0.25989	0.042044	-0.217848	1.5e-05	0.00133326	NA	AHSG	NA
chr14	23878	23955	0.30671	0.11185	-0.194855	1.5e-05	0.00133326	CDK20	CDK20	CGI
chr15	133784623	133784834	0.34332	0.71036	0.367038	1.5e-05	0.00133326	NA	DGKD	CGS
chr17	57928513	57928748	0.54514	0.25664	-0.288499	1.5e-05	0.00133326	PCK1	LOC110257401	CGS
chr5	24319697	24319849	0.74318	0.90904	0.165862	1.5e-05	0.00133326	NA	NA	NA
chr7	22769012	22769490	0.36668	0.18821	-0.178475	1.5e-05	0.00133326	TRIM26	NA	CGS
chr1	268515146	268515652	0.47397	0.22913	-0.244834	1.6e-05	0.00138208	NA	NA	NA
chr12	3360740	3360890	0.36064	0.76293	0.402291	1.6e-05	0.00138208	NA	CYTH1	CGI
chr13	207743149	207743303	0.71569	0.8734	0.157701	1.6e-05	0.00138208	NA	NA	CGS
chr15	63492843	63492870	0.2812	0.72134	0.440137	1.6e-05	0.00138208	NA	NR4A2	CGS
chr3	2792733	2792853	0.46587	0.17258	-0.293291	1.6e-05	0.00138208	NA	NA	CGS
chrX	98218964	98219269	0.40737	0.23909	-0.168279	1.6e-05	0.00138208	NDUFA1	RNF113A	CGS
chr1	268568546	268568685	0.47492	0.18401	-0.290907	1.7e-05	0.00142174	NA	SLC25A25	CGS
chr15	136583196	136583262	0.47144	0.80482	0.333382	1.7e-05	0.00142174	LOC106506425	NA	CGS
chr15	138675063	138675300	0.72197	0.43623	-0.285738	1.7e-05	0.00142174	NA	NA	NA
chr18	45393544	45393562	0.2422	0.0086654	-0.233532	1.7e-05	0.00142174	HOXA10	HOXA10	CGI
chr18	46504548	46504765	0.3881	0.1553	-0.232804	1.7e-05	0.00142174	NA	NA	CGS
chr2	4707669	4707745	0.48833	0.14773	-0.340602	1.7e-05	0.00142174	NA	LOC102162815	CGS
chr2	15337158	15337424	0.47891	0.84401	0.365108	1.7e-05	0.00142174	NR1H3	ACP2	NA
chr1	4314020	4314375	0.78897	0.95691	0.167943	1.8e-05	0.00145895	NA	NA	CGS
chr1	251813511	251814110	0.66194	0.85371	0.191769	1.8e-05	0.00145895	NA	LPAR1	NA
chr15	138994253	138994313	0.85173	0.45815	-0.393574	1.8e-05	0.00145895	NA	NA	CGS
chr2	136714190	136714616	0.66251	0.92908	0.266576	1.8e-05	0.00145895	NA	JADE2,LOC106507324	NA
chr9	374060	374309	0.71503	0.89543	0.180398	1.8e-05	0.00145895	NA	NA	CGS
chr9	5635064	5635335	0.90136	0.47321	-0.428148	1.8e-05	0.00145895	NA	LOC100518085	NA
chrX	23568202	23568515	0.65473	0.87691	0.222175	1.8e-05	0.00145895	NA	LOC100515809	CGS
chr1	8444369	8444430	0.39079	0.82621	0.435422	1.9e-05	0.00151334	NA	EZR	NA
chr1	190736446	190736519	0.77521	0.45157	-0.32364	1.9e-05	0.00151334	NA	SYT16	CGI
chr17	29998038	29998080	0.57405	0.96856	0.394516	1.9e-05	0.00151334	NA	FOXA2	CGS
chr3	37817608	37817664	0.48779	0.89259	0.404798	1.9e-05	0.00151334	NA	CDIP1	CGS
chr10	68303184	68303265	0.47329	0.17654	-0.29675	2e-05	0.00154613	NA	ADARB2	CGS
chr12	53652373	53652544	0.52193	0.15507	-0.366861	2e-05	0.00154613	NA	MYH10	CGS
chr15	108809837	108809981	0.49133	0.84436	0.353036	2e-05	0.00154613	NA	PARD3B	NA
chr17	10705081	10705232	0.2248	0.03399	-0.190805	2e-05	0.00154613	GPAT4	NA	NA
chr2	66856983	66857070	0.67215	0.344	-0.328152	2e-05	0.00154613	NA	NA	CGS
chr3	46929614	46929788	0.23883	0.10609	-0.132737	2e-05	0.00154613	LOC110259970	SNRNP200	CGS
chr4	129396474	129396580	0.03507	0.3863	0.351225	2e-05	0.00154613	ODF2L,SH3GLB1	ODF2L	CGI
chr4	109046359	109046710	0.35583	0.097733	-0.258101	2.1e-05	0.00161665	CHIA	NA	NA
chr1	136655692	136655763	0.53039	0.14866	-0.381727	2.2e-05	0.00165216	LOC110256994	LOC110256994	NA
chr10	50266535	50266932	0.46882	0.14737	-0.321449	2.2e-05	0.00165216	NA	LOC102166141,LOC102166227	NA
chr15	137426738	137427015	0.71882	0.83457	0.115749	2.2e-05	0.00165216	NA	LRRFIP1	CGS
chr2	100434442	100434581	0.77908	0.94036	0.161278	2.2e-05	0.00165216	NA	NA	CGI/CGS
chr5	10037860	10038059	0.16331	0.037328	-0.125981	2.2e-05	0.00165216	NA	GCAT	CGS
chrX	114571904	114572140	0.48092	0.17208	-0.30884	2.2e-05	0.00165216	NA	ATP11C	CGS
chr15	136369149	136369463	0.24144	0.092358	-0.14908	2.3e-05	0.00170636	ACKR3	NA	CGS
chr3	11080301	11080434	0.74723	0.94943	0.202197	2.3e-05	0.00170636	NA	NA	NA
chrX	56319442	56319718	0.391	0.17738	-0.213619	2.3e-05	0.00170636	KIF4A,PDZD11	KIF4A	CGS
chr15	139807607	139807727	0.84136	0.5643	-0.277063	2.4e-05	0.0017663	NA	CROCC2	CGS
chr18	46412873	46413042	0.21386	0.048542	-0.16532	2.4e-05	0.0017663	NA	NA	CGS
chr2	138097576	138098156	0.64463	0.88918	0.244551	2.5e-05	0.0018253	NA	FBXL21	NA
chr5	82544912	82545399	0.4434	0.11468	-0.328723	2.5e-05	0.0018253	CHPT1	NA	CGS
chr15	136025905	136026497	0.51406	0.27791	-0.236154	2.6e-05	0.00187598	NA	NA	CGS
chr2	44137473	44137983	0.54569	0.72718	0.181498	2.6e-05	0.00187598	NA	CRSP3	NA
chr6	3055303	3055494	0.88946	0.71517	-0.174298	2.6e-05	0.00187598	NA	IRF8	CGI/CGS
chr11	73745814	73745891	0.47977	0.25509	-0.22468	2.7e-05	0.00191804	NA	NA	CGS
chr12	61242676	61242767	0.6106	0.92455	0.313952	2.7e-05	0.00191804	NA	NA	CGI/CGS
chr2	3782655	3783027	0.78104	0.387	-0.394045	2.7e-05	0.00191804	NA	LOC106509289	CGS
chr6	82561734	82561939	0.36795	0.13865	-0.229299	2.7e-05	0.00191804	NA	RUNX3	CGI
chr11	21869776	21869964	0.49933	0.17004	-0.329283	2.8e-05	0.00194405	NA	SLC25A30	NA
chr12	48761270	48761377	0.23873	0.59822	0.359489	2.8e-05	0.00194405	NA	CLUH	CGS
chr17	37229860	37230142	0.75381	0.92222	0.16841	2.8e-05	0.00194405	NA	ZNF341	NA
chr2	150602566	150602671	0.5073	0.12665	-0.38065	2.8e-05	0.00194405	NA	NA	CGS
chr4	60640895	60641055	0.40897	0.79829	0.389316	2.8e-05	0.00194405	HNF4G	HNF4G	CGS
chrX	41851465	41851522	0.32278	0.55454	0.231757	2.8e-05	0.00194405	USP11	NA	CGI
chr11	25836666	25837289	0.38668	0.62554	0.238863	2.9e-05	0.00200591	NA	ELF1	NA
chrX	20128711	20128791	0.17	0.058749	-0.111248	3e-05	0.00205959	EIF2S3	KLHL15	CGS
chrX	84921970	84922239	0.31219	0.058594	-0.253594	3e-05	0.00205959	LOC100739062	LOC100739062	CGS
chr1	2579259	2579451	0.44201	0.21964	-0.222361	3.1e-05	0.00209694	NA	SFT2D1	NA
chr12	59906760	59906967	0.31375	0.12085	-0.192893	3.1e-05	0.00209694	NA	NA	CGS
chr15	138953842	138953923	0.7422	0.93317	0.19097	3.1e-05	0.00209694	NA	NA	NA
chr4	129693247	129693322	0.32525	0.77014	0.444889	3.1e-05	0.00209694	NA	ODF2L,CLCA2	CGS
chr3	39054417	39054871	0.44428	0.15938	-0.284904	3.2e-05	0.00215666	NA	NA	CGS
chr1	7419509	7419647	0.42912	0.20393	-0.225193	3.5e-05	0.00230812	NA	IGF2R	NA
chr14	134354076	134354490	0.67476	0.37014	-0.304611	3.5e-05	0.00230812	NA	CTBP2	CGS
chr14	141009788	141009845	0.82267	0.40237	-0.420303	3.5e-05	0.00230812	NA	NA	CGS
chr16	78988869	78988972	0.53983	0.073851	-0.465975	3.5e-05	0.00230812	LOC110257282	NA	CGS
chr6	464323	464377	0.59931	0.16081	-0.438495	3.5e-05	0.00230812	NA	ANKRD11	CGS
chr8	130464804	130465109	0.77857	0.91052	0.131956	3.5e-05	0.00230812	NA	HERC3	CGS
chr1	2254570	2254715	0.8144	0.58685	-0.227554	3.6e-05	0.00234051	NA	RPS6KA2	CGS
chr17	57677784	57678166	0.45469	0.12585	-0.32884	3.6e-05	0.00234051	BMP7	NA	CGS
chr4	94728080	94728449	0.46028	0.72527	0.264994	3.6e-05	0.00234051	NA	NA	CGS
chr4	126785021	126785122	0.86923	0.43019	-0.439036	3.6e-05	0.00234051	NA	LRRC8D	CGI
chr11	78878926	78879032	0.43779	0.79453	0.356745	3.7e-05	0.00239705	NA	GAS6	CGS
chr1	162584610	162584700	0.52652	0.06701	-0.459507	3.9e-05	0.00243241	NA	NEDD4L	NA
chr1	271256146	271256195	0.57582	0.82765	0.251827	3.9e-05	0.00243241	NA	FAM78A	CGS
chr1	271256722	271256828	0.86454	0.39953	-0.465006	3.9e-05	0.00243241	NA	FAM78A	CGS
chr14	5952376	5952480	0.86623	0.59781	-0.268424	3.9e-05	0.00243241	NA	NA	NA
chr2	142967875	142968042	0.63787	0.42231	-0.215568	3.8e-05	0.00243241	NA	LOC100515772	CGI
chr2	143046024	143046111	0.16985	0.011696	-0.158154	3.8e-05	0.00243241	NA	LOC110259518	CGI/CGS
chr3	131231355	131231423	0.44458	0.06075	-0.383827	3.9e-05	0.00243241	NA	COLEC11	CGS
chr5	10151401	10151510	0.33368	0.017315	-0.316366	3.9e-05	0.00243241	LOC110260647	LGALS1,LOC110260647	CGS
chr5	14851750	14851933	0.79639	0.49689	-0.299495	3.9e-05	0.00243241	NA	ADCY6	CGS
chr6	46788349	46788443	0.71699	0.94307	0.226083	3.9e-05	0.00243241	NA	NA	CGS
chrX	111419554	111419648	0.29071	0.026274	-0.264435	3.9e-05	0.00243241	NA	MAP7D3	CGS
chr12	52436602	52436835	0.35943	0.1633	-0.196132	4.1e-05	0.00254851	NA	SLC16A13,SLC16A11	CGS
chr1	72221307	72221490	0.23699	0.019922	-0.217072	4.4e-05	0.00265428	NA	NA	CGS
chr11	78677010	78677140	0.59656	0.92725	0.330683	4.4e-05	0.00265428	NA	DCUN1D2,ADPRHL1	CGS
chr17	30220296	30220481	0.47275	0.91314	0.440394	4.4e-05	0.00265428	NA	THBD	CGS
chr5	87522292	87522427	0.3666	0.092501	-0.274096	4.4e-05	0.00265428	HAL	LOC110260790	CGS
chr6	52316746	52316779	0.7514	0.96964	0.218242	4.4e-05	0.00265428	MIR769	CCDC61	CGI/CGS
chr8	31417084	31417229	0.7432	0.22132	-0.521885	4.4e-05	0.00265428	NA	NA	NA
chr9	222924	223075	0.35162	0.14161	-0.210012	4.4e-05	0.00265428	TMEM41B	LOC102164595	CGS
chr9	126683459	126684008	0.33971	0.18182	-0.157892	4.3e-05	0.00265428	NA	NA	NA
chrX	101477150	101477659	0.24592	0.10059	-0.145325	4.4e-05	0.00265428	NA	STAG2	CGS
chr3	132411023	132411105	0.84768	0.95937	0.111692	4.5e-05	0.00269692	TPO	NA	CGS
chr8	132826766	132826958	0.19316	0.0053276	-0.187832	4.5e-05	0.00269692	NA	ARHGAP24	CGS
chr18	45458392	45458951	0.19101	0.020705	-0.1703	4.6e-05	0.0027479	NA	HOXA3,LOC110257526	CGS
chr3	131712964	131713121	0.92021	0.7062	-0.21401	4.7e-05	0.00279855	NA	NA	CGS
chr6	3056578	3056740	0.67791	0.46229	-0.215625	4.8e-05	0.00284888	NA	IRF8	CGS
chr1	215609910	215610012	0.17226	0.028224	-0.144036	5e-05	0.00289292	NA	GLDC	CGS
chr12	2365695	2365806	0.80919	0.41419	-0.394995	5e-05	0.00289292	NA	CCDC40	CGI
chr12	5284062	5284686	0.39471	0.60917	0.214463	5e-05	0.00289292	NA	RNF157	CGS
chr14	113652628	113652852	0.29006	0.55485	0.264785	5e-05	0.00289292	NA	NA	CGS
chr16	71788696	71788791	0.44322	0.73898	0.295765	5e-05	0.00289292	NA	CCDC69	NA
chr18	3012000	3012076	0.68014	0.91058	0.230439	5e-05	0.00289292	NA	NA	CGS
chr2	26340153	26340188	0.78667	0.98714	0.200468	5e-05	0.00289292	EHF	EHF	NA
chr9	88284337	88284474	0.27975	0.11369	-0.166059	5e-05	0.00289292	NA	NA	CGS
chr1	254939879	254940067	0.32336	0.11335	-0.210011	5.2e-05	0.00298052	NA	ORM1	NA
chr10	32432561	32432643	0.18083	0.049955	-0.130876	5.2e-05	0.00298052	NA	C10H9orf24	CGS
chr6	48065080	48065317	0.23018	0.094159	-0.136019	5.2e-05	0.00298052	NA	ZFP36	CGS
chr1	238824119	238824323	0.49434	0.15106	-0.343282	5.3e-05	0.00302841	NA	SHB	CGS
chr2	15382539	15382782	0.24094	0.018964	-0.22198	5.6e-05	0.00317029	NA	PACSIN3	CGS
chr3	132475730	132475779	0.5327	0.10291	-0.429791	5.6e-05	0.00317029	NA	NA	CGS
chr7	121672840	121672878	0.73896	0.96371	0.224751	5.6e-05	0.00317029	NA	NA	CGI/CGS
chr12	5264218	5264454	0.49298	0.31727	-0.17571	5.8e-05	0.00325348	NA	RNF157	NA
chrX	88956934	88957391	0.29556	0.046754	-0.248806	5.8e-05	0.00325348	COL4A5	NA	NA
chrX	92648577	92648882	0.22174	0.41796	0.196222	5.8e-05	0.00325348	AMOT	NA	CGS
chr1	1682981	1683128	0.7548	0.92166	0.166856	6e-05	0.00331514	NA	AFDN	CGS
chr2	13057719	13057865	0.80235	0.58702	-0.215325	6e-05	0.00331514	LOC110255246	NA	CGS
chr4	7828518	7828876	0.65549	0.90984	0.254353	6e-05	0.00331514	NA	ST3GAL1	CGS
chr7	23648103	23648190	0.51649	0.18106	-0.335428	6e-05	0.00331514	NA	SLA-6	CGI/CGS
chr9	122170225	122170527	0.49873	0.25031	-0.248422	6e-05	0.00331514	LOC106507880	NA	NA
chr1	250401973	250402104	0.5081	0.70212	0.194017	6.2e-05	0.00336501	NA	LOC102164626	NA
chr10	24972575	24972676	0.642	0.45877	-0.183229	6.2e-05	0.00336501	NA	LOC102162336	NA
chr10	57831178	57831468	0.32948	0.6626	0.333112	6.2e-05	0.00336501	CUL2	CREM	CGS
chr12	13411002	13411089	0.9131	0.47873	-0.434372	6.2e-05	0.00336501	NA	CACNG4	NA
chr12	40055991	40056158	0.57416	0.14141	-0.432753	6.2e-05	0.00336501	NA	RAD51D	CGS
chr4	8068533	8068741	0.6802	0.97803	0.297829	6.2e-05	0.00336501	NA	NDRG1	CGS
chr8	5956991	5957444	0.4378	0.21419	-0.223615	6.3e-05	0.00340923	NA	STX18	NA
chr12	5437280	5437670	0.53686	0.31707	-0.219787	6.4e-05	0.00341315	NA	TEN1	CGI
chr14	77930958	77931097	0.3803	0.092926	-0.287374	6.4e-05	0.00341315	NA	LOC106506044	CGS
chr3	58093321	58094233	0.7019	0.87656	0.174661	6.4e-05	0.00341315	NA	RMND5A	NA
chr6	75528395	75529108	0.57372	0.79771	0.22399	6.4e-05	0.00341315	SPATA21	NECAP2	CGS
chr7	10667838	10668197	0.34977	0.71506	0.365292	6.4e-05	0.00341315	NA	LOC106507125	CGS
chr2	5538075	5538365	0.23865	0.13165	-0.106997	6.7e-05	0.00355254	NA	LOC110259301	NA
chr3	131458955	131459024	0.60496	0.79934	0.194379	6.7e-05	0.00355254	NA	LOC106509920	CGI/CGS
chr17	60897930	60898387	0.6756	0.82886	0.153256	6.8e-05	0.00359521	NA	NA	CGS
chr1	1314834	1314904	0.73098	0.32233	-0.408649	7e-05	0.00360765	NA	SMOC2	CGS
chr1	271359883	271360045	0.96595	0.56851	-0.397443	7e-05	0.00360765	NA	PRRC2B	CGS
chr10	24951483	24951510	0.62854	0.36049	-0.268051	7e-05	0.00360765	NA	NA	NA
chr13	207673001	207673170	0.77103	0.906	0.134963	6.9e-05	0.00360765	NA	NA	NA
chr14	134155175	134155246	0.15018	0.017891	-0.132291	7e-05	0.00360765	ABRAXAS2,EEF1AKMT2	NA	CGS
chr15	21000448	21000814	0.63679	0.93436	0.297566	7e-05	0.00360765	NA	NA	CGS
chr3	37958707	37958749	0.48313	0.88151	0.398379	7e-05	0.00360765	NA	LOC100513346	CGS
chr7	25344590	25344911	0.48581	0.13076	-0.355055	7e-05	0.00360765	BMP5	NA	NA
chr8	82782961	82783043	0.83611	0.98874	0.152631	7e-05	0.00360765	NA	LOC100523624,ZNF827	CGS
chr1	3409927	3410209	0.59168	0.89555	0.303872	7.1e-05	0.00364896	NA	C1H6orf118	CGI/CGS
chr15	138681584	138681763	0.51432	0.82232	0.307999	7.3e-05	0.00373091	NA	NA	CGS
chr7	25045926	25046339	0.63011	0.38252	-0.24759	7.3e-05	0.00373091	NA	TAP2	CGS
chr1	1194682	1194937	0.68622	0.83874	0.152516	7.4e-05	0.00376112	NA	SMOC2	CGI/CGS
chr4	117150024	117150355	0.57347	0.37874	-0.194736	7.4e-05	0.00376112	NA	LOC106508363	NA
chr11	77097569	77097849	0.76386	0.94764	0.183773	7.5e-05	0.00380145	NA	COL4A2	CGS
chr1	32506670	32506819	0.67024	0.94827	0.278025	7.8e-05	0.00388922	NA	EPB41L2	NA
chr1	268288921	268289023	0.56389	0.068656	-0.49523	7.8e-05	0.00388922	NA	FPGS	NA
chr8	87414011	87414349	0.62817	0.86412	0.235944	7.8e-05	0.00388922	NA	NA	CGS
chr8	113473323	113473468	0.52312	0.90023	0.377116	7.8e-05	0.00388922	RPL34	LOC102161553	CGS
chrX	62229361	62229522	0.52322	0.80484	0.281618	7.8e-05	0.00388922	TAF9B	NA	CGS
chrX	98350786	98350864	0.17137	0.60605	0.434674	7.8e-05	0.00388922	NA	LOC102159232	CGI
chr5	63917528	63918148	0.77092	0.92853	0.157618	7.9e-05	0.00392844	NA	CD4	NA
chr1	145897263	145897373	0.8027	0.93595	0.133249	8e-05	0.00396744	NA	NA	CGS
chr1	650171	650279	0.77877	0.93268	0.153903	8.2e-05	0.00402325	NA	WDR27	CGI/CGS
chr12	1344034	1344134	0.65786	0.3535	-0.304359	8.2e-05	0.00402325	NA	NA	CGS
chr7	22527763	22528224	0.73558	0.53503	-0.200553	8.2e-05	0.00402325	OLF42-1	OLF42-1	NA
chr9	136536341	136536454	0.44255	0.82237	0.379824	8.2e-05	0.00402325	NA	DDC	NA
chr12	61261024	61261171	0.45542	0.13047	-0.324948	8.3e-05	0.00406148	NA	TNFRSF13B	CGS
chr4	20646672	20647075	0.17095	0.0068094	-0.164138	8.4e-05	0.00409951	NA	EXT1	CGS
chr9	6082790	6083010	0.44854	0.23408	-0.214457	8.5e-05	0.00413734	NA	STIM1	CGS
chr10	10144365	10144751	0.2425	0.096327	-0.146176	8.8e-05	0.00415157	LOC102159416	NA	NA
chr12	1405409	1405487	0.2247	0.026172	-0.198532	8.8e-05	0.00415157	NA	BAHCC1	CGS
chr12	59307055	59307354	0.51011	0.28874	-0.221371	8.8e-05	0.00415157	NA	NCOR1	CGS
chr2	151225694	151225854	0.41569	0.25779	-0.157902	8.8e-05	0.00415157	NA	LOC110259540,SLC6A7	CGI/CGS
chr3	17740989	17741236	0.35859	0.65614	0.297546	8.8e-05	0.00415157	NA	FBRS	CGS
chr3	127064266	127064405	0.73087	0.98147	0.250601	8.8e-05	0.00415157	NA	ASAP2	CGS
chr4	125467555	125468093	0.58423	0.80102	0.216796	8.6e-05	0.00415157	NA	LOC106510230	NA
chr7	44793	44889	0.16295	0.49988	0.33693	8.8e-05	0.00415157	LOC106508466	DUSP22	CGS
chr7	839116	839250	0.29095	0.070392	-0.220557	8.8e-05	0.00415157	NA	FOXC1	CGI
chr9	757352	757831	0.74916	0.87431	0.125154	8.8e-05	0.00415157	NA	TRIM66,LOC110255348	CGS
chrX	31879715	31879778	0.43548	0.7852	0.349711	8.8e-05	0.00415157	NA	CFAP47	CGS
chrX	98275858	98275962	0.56778	0.21389	-0.353883	8.8e-05	0.00415157	NA	NKAP	CGS
chr12	48078652	48078808	0.8706	0.53841	-0.332196	8.9e-05	0.00418801	NA	RTN4RL1	CGS
chr18	50248505	50248758	0.21885	0.51435	0.295494	9e-05	0.00419218	LOC100625510	LOC100625510	CGI
chr2	72405659	72405755	0.60598	0.31863	-0.287346	9e-05	0.00419218	NA	SH2D3A	CGS
chr4	105307736	105308289	0.76918	0.3888	-0.380389	9e-05	0.00419218	NA	NA	CGS
chr8	135670396	135671329	0.63975	0.78637	0.146621	9e-05	0.00419218	NA	NA	NA
chr2	142741564	142742167	0.43351	0.23639	-0.197118	9.1e-05	0.00422805	LOC100521438	LOC100521438	NA
chr12	49153615	49153820	0.63825	0.4126	-0.22564	9.4e-05	0.00434549	NA	LOC110256080,LOC110256084	NA
chr17	35843790	35844074	0.45529	0.25344	-0.201848	9.4e-05	0.00434549	NA	PLAGL2	NA
chr11	5911329	5911490	0.48248	0.81366	0.331174	9.6e-05	0.00442683	NA	NA	CGS
chr1	272212874	272213092	0.50082	0.85225	0.351436	9.8e-05	0.00444114	TTF1	NA	CGS
chr10	13966616	13966704	0.37195	0.091348	-0.280603	9.8e-05	0.00444114	NA	NA	CGS
chr11	1299247	1299724	0.97323	0.85509	-0.118138	9.8e-05	0.00444114	NA	NA	CGS
chr12	3291376	3291436	0.76152	0.98672	0.225194	9.8e-05	0.00444114	NA	TIMP2	CGS
chr14	134346688	134346988	0.78162	0.94584	0.16422	9.7e-05	0.00444114	NA	CTBP2	CGI
chr5	69740639	69741019	0.52624	0.85043	0.324186	9.8e-05	0.00444114	NA	LOC100737051	CGS
chr8	102964888	102964938	0.11599	0.0050231	-0.110969	9.8e-05	0.00444114	NA	TNIP3	NA
chr11	6713901	6714114	0.8547	0.68179	-0.172916	0.0001	0.00445496	NA	UBL3	NA
chr12	13419447	13419843	0.4536	0.78285	0.329248	0.0001	0.00445496	NA	CACNG4	NA
chr12	60240752	60241006	0.14329	0.020491	-0.122801	0.0001	0.00445496	NA	EPN2	CGS
chr3	64879020	64879796	0.70424	0.83826	0.134026	9.9e-05	0.00445496	LOC100525692	LOC100525692	NA
chr6	44835044	44835304	0.44538	0.76087	0.315493	0.0001	0.00445496	NA	NA	CGI
chrX	19908343	19909015	0.30687	0.17798	-0.12889	0.0001	0.00445496	NA	SAT1	CGS
chrX	42388549	42388978	0.53939	0.25725	-0.282135	0.0001	0.00445496	LOC106508228	NA	CGS
chr1	90748492	90748525	0.47848	0.066242	-0.412239	0.00011	0.00476209	NA	COL12A1	CGI
chr12	44648557	44648808	0.40211	0.15144	-0.25067	0.00011	0.00476209	SEBOX	SEBOX	NA
chr15	67406878	67408254	0.31731	0.18237	-0.134943	0.00011	0.00476209	LOC106506256	RBMS1	CGS
chr2	24568770	24569118	0.79105	0.8988	0.10775	0.00011	0.00476209	NA	RAG1	NA
chr3	11220259	11220540	0.64417	0.96012	0.315947	0.00011	0.00476209	NA	ELN	NA
chr4	3072965	3073153	0.32912	0.16429	-0.164827	0.00011	0.00476209	NA	TRAPPC9	CGS
chr4	13446369	13446395	0.23892	0.0030022	-0.235915	0.00011	0.00476209	NA	FAM84B	CGI
chr4	104362848	104363166	0.50635	0.34084	-0.165515	0.00011	0.00476209	NA	ATP1A1	CGS
chr6	58754376	58754506	0.85059	0.64613	-0.204458	0.00011	0.00476209	NA	NA	CGS
chr8	31412334	31412534	0.6916	0.47019	-0.221419	0.00011	0.00476209	LOC106504627	NA	NA
chr9	123462406	123462788	0.38786	0.10486	-0.283	0.00011	0.00476209	NA	NA	NA
chrX	106708294	106708583	0.37328	0.12261	-0.250672	0.00011	0.00476209	RAB33A,AIFM1	RAB33A	CGI
chr1	105109896	105110358	0.75209	0.94499	0.192897	0.00012	0.00498393	NA	NA	NA
chr1	130034483	130034537	0.63218	0.91062	0.278445	0.00012	0.00498393	OIP5	NUSAP1	CGS
chr10	65394380	65394483	0.73199	0.9427	0.210707	0.00012	0.00498393	NA	NA	NA
chr11	68310475	68310604	0.78403	0.9679	0.183869	0.00012	0.00498393	NA	UBAC2	CGS
chr12	4328981	4329050	0.877	0.52743	-0.349571	0.00012	0.00498393	NA	2018-09-09	CGI/CGS
chr12	4432446	4432625	0.78867	0.99466	0.20599	0.00012	0.00498393	NA	NA	CGS
chr12	57732492	57732708	0.46547	0.73504	0.269564	0.00012	0.00498393	HS3ST3A1	NA	CGS
chr13	118838660	118838868	0.18621	0.065458	-0.120752	0.00012	0.00498393	FXR1	NA	CGS
chr18	5477478	5477795	0.36527	0.57505	0.209779	0.00012	0.00498393	NA	PRKAG2	CGS
chr5	93309930	93310029	0.82772	0.98744	0.159721	0.00012	0.00498393	NA	NA	CGS
chr6	9432771	9433366	0.77228	0.57503	-0.197252	0.00012	0.00498393	NA	WWOX	CGS
chr6	65331487	65331624	0.93627	0.54595	-0.390321	0.00012	0.00498393	NA	C6H1orf174	CGS
chr7	4290696	4290856	0.59777	0.83083	0.233061	0.00012	0.00498393	NA	LOC110261768	NA
chr7	9105694	9105975	0.49275	0.77336	0.280617	0.00012	0.00498393	PHACTR1	PHACTR1	NA
chr7	32254003	32254063	0.3513	0.15173	-0.199571	0.00012	0.00498393	STK38	NA	CGS
chr7	48897646	48897749	0.54584	0.82174	0.275894	0.00012	0.00498393	BCL2A1	NA	NA
chrX	57094791	57095026	0.11036	0.34451	0.234149	0.00012	0.00498393	NA	NA	NA
chrX	122234443	122234650	0.58424	0.83326	0.249014	0.00012	0.00498393	NA	LOC106508246	CGS
chr1	1186014	1186100	0.50077	0.7499	0.249136	0.00013	0.00523385	NA	NA	CGI
chr1	260979352	260980140	0.66205	0.82517	0.163119	0.00013	0.00523385	NA	NA	NA
chr10	9509394	9509583	0.98161	0.63886	-0.342752	0.00013	0.00523385	NA	NA	NA
chr10	10681536	10681935	0.60121	0.84683	0.245622	0.00013	0.00523385	NA	LOC110255633	NA
chr11	3793699	3793836	0.77951	0.88412	0.104608	0.00013	0.00523385	NA	LOC100523747	CGI/CGS
chr14	26209685	26209809	0.58867	0.84477	0.256101	0.00013	0.00523385	NA	TMEM132C	CGS
chr16	48635624	48636061	0.68723	0.85563	0.168394	0.00013	0.00523385	NA	MRPS27,PTCD2	NA
chr2	140865008	140865167	0.73866	0.94203	0.203371	0.00013	0.00523385	NA	CTNNA1	CGI/CGS
chr7	267161	267390	0.91575	0.76518	-0.150568	0.00013	0.00523385	NA	EXOC2	CGS
chr8	1446376	1446746	0.7128	0.91674	0.203942	0.00013	0.00523385	NA	FAM193A	CGI
chr8	3043336	3043536	0.77868	0.53382	-0.24486	0.00013	0.00523385	NA	ABLIM2	CGI
chrX	20384529	20384730	0.72723	0.9062	0.178977	0.00013	0.00523385	NA	LOC100156694	NA
chrX	20955447	20956241	0.79517	0.90779	0.112613	0.00013	0.00523385	NA	POLA1	NA
chrX	124035754	124035877	0.85724	0.65493	-0.20231	0.00013	0.00523385	NA	NA	CGS
chr12	51907100	51907509	0.5389	0.8403	0.301404	0.00014	0.0054343	NA	KIF1C	NA
chr12	59521857	59521999	0.89492	0.63106	-0.263856	0.00014	0.0054343	NA	SPECC1	CGS
chr15	38133544	38133570	0.83313	0.69563	-0.1375	0.00014	0.0054343	NA	NA	CGS
chr15	63630957	63631058	0.5814	0.8397	0.258297	0.00014	0.0054343	NA	GPD2	NA
chr17	61817101	61817532	0.81499	0.96151	0.146529	0.00014	0.0054343	NA	NA	CGI
chr18	54545887	54545927	0.63576	0.94675	0.310989	0.00014	0.0054343	NA	NA	CGI
chr18	55640381	55640624	0.8531	0.95538	0.102275	0.00014	0.0054343	NA	ZNF777	NA
chr2	11716321	11716482	0.62045	0.90594	0.285487	0.00014	0.0054343	NA	STX3	NA
chr2	80583523	80583846	0.70059	0.90532	0.20473	0.00014	0.0054343	NA	RGS14	CGS
chr3	40142928	40142987	0.55918	0.20616	-0.353021	0.00014	0.0054343	NA	HAGH	CGS
chr6	2539887	2539935	0.5731	0.24214	-0.330955	0.00014	0.0054343	NA	NA	CGS
chr6	17077525	17077723	0.70157	0.50875	-0.192824	0.00014	0.0054343	MIR140	WWP2,MIR140	NA
chr6	164705475	164705909	0.54024	0.86141	0.321162	0.00014	0.0054343	NA	CYP4A21	NA
chr7	719491	719637	0.2651	0.12302	-0.142084	0.00014	0.0054343	NA	FOXF2	CGI
chr7	15854099	15854229	0.35547	0.8102	0.454732	0.00014	0.0054343	NA	E2F3	NA
chr7	25072502	25072711	0.047327	0.21642	0.169089	0.00014	0.0054343	TAP1,PSMB9	PSMB9	CGS
chr7	62466765	62466915	0.58063	0.38006	-0.200569	0.00014	0.0054343	NA	NA	CGS
chr1	52996028	52996367	0.2342	0.054303	-0.179901	0.00015	0.00559807	KHDC3L	NA	CGS
chr10	23586318	23586440	0.70994	0.93113	0.221188	0.00015	0.00559807	NA	NA	NA
chr11	6957508	6957537	0.52313	0.91147	0.388342	0.00015	0.00559807	NA	LOC106505250	CGS
chr13	207770225	207770278	0.93488	0.75251	-0.182367	0.00015	0.00559807	NA	ADARB1	CGI
chr14	2599730	2600449	0.24968	0.10604	-0.143643	0.00015	0.00559807	NA	NFIL3	CGS
chr14	47465842	47465863	0.34798	0.11726	-0.230725	0.00015	0.00559807	NA	GAL3ST1	NA
chr14	109107286	109107355	0.48299	0.80011	0.317124	0.00015	0.00559807	NA	ZFYVE27	CGS
chr2	25601350	25601593	0.77117	0.9722	0.20103	0.00015	0.00559807	NA	NA	NA
chr2	136435125	136435187	0.4684	0.1496	-0.318801	0.00015	0.00559807	NA	TCF7	CGS
chr2	150769065	150769160	0.70761	0.93471	0.227094	0.00015	0.00559807	NA	LOC110259538	CGS
chr2	150803469	150803766	0.1281	0.47326	0.345159	0.00015	0.00559807	NA	NA	CGS
chr6	47333608	47333723	0.40847	0.74506	0.336585	0.00015	0.00559807	RASGRP4	NA	NA
chr6	166595500	166595759	0.82589	0.97345	0.14756	0.00015	0.00559807	NA	C6H1orf228	CGS
chr8	38868469	38868499	0.27644	0.648	0.371554	0.00015	0.00559807	CWH43	LOC110262084	CGS
chr9	633410	633528	0.63414	0.93613	0.301986	0.00015	0.00559807	NA	NA	CGS
chr9	45828707	45829246	0.4145	0.19665	-0.217856	0.00015	0.00559807	TTC36	NA	NA
chr9	67202473	67202583	0.59133	0.86855	0.277213	0.00015	0.00559807	NA	RASSF5	CGS
chrX	11855353	11856152	0.48533	0.31427	-0.171058	0.00015	0.00559807	NA	ASB11	CGS
chrX	111640379	111640480	0.61611	0.88835	0.272242	0.00015	0.00559807	NA	HTATSF1	CGS
chr1	201496020	201496155	0.18936	0.44696	0.257605	0.00016	0.00588768	IFN-DELTA-2	IFN-DELTA-2	NA
chr14	140404245	140404406	0.66324	0.43381	-0.229428	0.00016	0.00588768	NA	JAKMIP3	CGI
chr3	74133008	74134202	0.59589	0.78812	0.192228	0.00016	0.00588768	C1D,TRNAV-UAC	NA	NA
chr4	127117494	127117626	0.79141	0.53588	-0.255534	0.00016	0.00588768	NA	LRRC8B	CGS
chr6	2660548	2660730	0.61542	0.85467	0.239249	0.00016	0.00588768	NA	NA	CGI/CGS
chr9	9378932	9379059	0.77232	0.91708	0.144755	0.00016	0.00588768	LOC100739258	LOC100739258	NA
chrX	122385375	122385612	0.85007	0.57305	-0.277023	0.00016	0.00588768	NA	NA	NA
chr1	253976480	253976612	0.50441	0.16841	-0.336005	0.00017	0.00608527	NA	BSPRY	CGS
chr10	26111173	26111814	0.32726	0.18161	-0.145647	0.00017	0.00608527	NA	NA	CGS
chr10	65559653	65559770	0.34611	0.12051	-0.225599	0.00017	0.00608527	AKR1CL1	AKR1CL1	NA
chr11	74422152	74422321	0.35868	0.60473	0.246048	0.00017	0.00608527	NA	LOC110255854	NA
chr11	77429330	77429463	0.25357	0.51249	0.258921	0.00017	0.00608527	NA	ARHGEF7	CGS
chr14	20423985	20424266	0.67202	0.86979	0.19778	0.00017	0.00608527	NA	SH3RF1	NA
chr3	101958559	101958894	0.39526	0.16493	-0.230333	0.00017	0.00608527	NA	ATL2	CGS
chr4	1310377	1310524	0.59489	0.89334	0.298451	0.00017	0.00608527	NA	NA	CGS
chr4	7895858	7895991	0.50788	0.13968	-0.368199	0.00017	0.00608527	NA	ST3GAL1	CGS
chr4	8165034	8165330	0.61655	0.97917	0.362622	0.00017	0.00608527	SLA	TG	NA
chr7	36363931	36364103	0.78455	0.94582	0.161273	0.00017	0.00608527	APOBEC2	NA	CGS
chr7	75525979	75526330	0.66765	0.88759	0.219938	0.00017	0.00608527	NA	JPH4	CGS
chr7	76978954	76979143	0.63536	0.27366	-0.361696	0.00017	0.00608527	NA	LOC110261600,LOC102158035	NA
chr9	129571948	129572254	0.60595	0.91349	0.30754	0.00017	0.00608527	NA	PROX1	CGS
chr11	2836716	2837065	0.81675	0.95667	0.139918	0.00018	0.00635666	NA	SPATA13	CGS
chr18	51025366	51025532	0.68894	0.92609	0.237149	0.00018	0.00635666	MYL7	NA	CGS
chr2	3036277	3036376	0.8134	0.52074	-0.292658	0.00018	0.00635666	NA	CTTN	CGI
chr3	40565505	40565966	0.83036	0.94512	0.114766	0.00018	0.00635666	NA	UBE2I	CGS
chr4	125379473	125379677	0.74305	0.88534	0.142286	0.00018	0.00635666	NA	NA	NA
chr9	75029970	75030545	0.84812	0.96765	0.119532	0.00018	0.00635666	NA	PON2	NA
chrX	121591576	121591877	0.43449	0.17895	-0.255544	0.00018	0.00635666	NA	IDS	NA
chr10	53349091	53349158	0.19364	0.0089562	-0.184688	0.00019	0.00648573	NA	NA	CGI
chr10	65705530	65705664	0.27989	0.14266	-0.13723	0.00019	0.00648573	AKR1E2	LOC100738684	CGI
chr10	67507003	67507029	0.74716	0.92917	0.182003	0.00019	0.00648573	NA	NA	CGI/CGS
chr11	76932601	76932681	0.74208	0.35068	-0.391399	0.00019	0.00648573	NA	COL4A1	CGS
chr13	90182565	90182648	0.40449	0.1421	-0.262388	0.00019	0.00648573	NA	PFN2	CGS
chr13	200350041	200350398	0.14225	0.025631	-0.116619	0.00019	0.00648573	NA	LOC110256484	CGS
chr14	140988602	140988787	0.70336	0.53659	-0.166772	0.00019	0.00648573	NA	CFAP46	CGS
chr15	121505825	121505900	0.26225	0.60089	0.338638	0.00019	0.00648573	GMPPA	LOC102159110	CGI/CGS
chr15	135433022	135433170	0.55656	0.21774	-0.338815	0.00019	0.00648573	NA	NA	NA
chr16	17738232	17738353	0.76144	0.91403	0.152586	0.00019	0.00648573	NA	DROSHA	NA
chr18	41091952	41092039	0.29515	0.60586	0.310707	0.00019	0.00648573	NA	PDE1C	CGS
chr2	102334392	102334472	0.31879	0.10023	-0.218564	0.00019	0.00648573	RHOBTB3	NA	CGS
chr4	125987106	125987248	0.80449	0.49665	-0.307842	0.00019	0.00648573	NA	LOC100621315	CGS
chr4	129853959	129853999	0.94705	0.66592	-0.281128	0.00019	0.00648573	NA	LOC102167089	CGI
chr6	34935695	34935769	0.67903	0.41048	-0.268552	0.00019	0.00648573	NA	ZNF423	CGS
chr6	48154167	48154246	0.22761	0.045352	-0.182259	0.00019	0.00648573	NA	DLL3	CGS
chr9	1542307	1542427	0.24556	0.062269	-0.183287	0.00019	0.00648573	LOC100521737	LOC110255358	NA
chrX	110249930	110250026	0.15735	0.3207	0.163348	0.00019	0.00648573	NA	PHF6	CGS
chr10	1368909	1369141	0.37107	0.16073	-0.210336	0.0002	0.00670273	NA	RGS21,LOC102166310	NA
chr10	50785990	50786409	0.42566	0.18201	-0.243643	0.0002	0.00670273	NA	KIAA1217	NA
chr10	60694924	60695172	0.62574	0.77836	0.152622	0.0002	0.00670273	NA	CELF2	NA
chr10	68843410	68843636	0.71913	0.86749	0.148352	0.0002	0.00670273	NA	DIP2C,LOC110255732	CGS
chr14	91160106	91160476	0.84573	0.63838	-0.207348	0.0002	0.00670273	NA	TMEM72	NA
chr15	134619886	134620105	0.47315	0.25092	-0.222235	0.0002	0.00670273	NA	ARL4C	CGS
chr2	7360337	7360729	0.69158	0.94108	0.2495	0.0002	0.00670273	NA	MEN1	CGS
chr3	46548808	46549448	0.40371	0.62027	0.216565	0.0002	0.00670273	NA	SOWAHC	CGS
chr9	684097	684275	0.67554	0.83271	0.157172	0.0002	0.00670273	NA	ST5	CGS
chrX	41774932	41775324	0.25805	0.14226	-0.115794	0.0002	0.00670273	NDUFB11	RBM10	CGS
chr1	7364741	7365039	0.14928	0.42407	0.27479	0.00021	0.00682648	NA	SLC22A1	CGS
chr11	3578787	3578911	0.49856	0.75176	0.253199	0.00021	0.00682648	NA	LOC100523747	CGS
chr12	60947262	60947380	0.42668	0.759	0.332319	0.00021	0.00682648	NA	NA	CGI/CGS
chr13	52524254	52524909	0.41567	0.20493	-0.210736	0.00021	0.00682648	NA	FOXP1	NA
chr15	67319319	67319383	0.56562	0.79085	0.225224	0.00021	0.00682648	NA	RBMS1	CGS
chr15	120337831	120338096	0.70244	0.94049	0.23806	0.00021	0.00682648	NA	GPBAR1	CGS
chr17	10722608	10722643	0.75859	0.34111	-0.417476	0.00021	0.00682648	NA	GPAT4	CGS
chr17	57897777	57898798	0.32692	0.22631	-0.100607	0.00021	0.00682648	LOC102166415	NA	NA
chr2	140809422	140809561	0.89672	0.75733	-0.139385	0.00021	0.00682648	NA	CTNNA1,LRRTM2	NA
chr5	104449762	104449875	0.83725	0.37573	-0.461522	0.00021	0.00682648	NA	NA	NA
chr6	59758220	59758267	0.59449	0.88379	0.2893	0.00021	0.00682648	LOC100627967	ZNF581	CGS
chr6	84570642	84570712	0.45749	0.12663	-0.330859	0.00021	0.00682648	NA	SYTL1	CGI
chr7	48049378	48049480	0.24945	0.032672	-0.216773	0.00021	0.00682648	MORF4L1	NA	CGS
chr9	53997897	53997987	0.78028	0.94047	0.160184	0.00021	0.00682648	NA	KIRREL3	NA
chrX	10329018	10329125	0.22808	0.063725	-0.164355	0.00021	0.00682648	NA	RAB9A	CGS
chrX	66764990	66765011	0.18757	0.58899	0.401417	0.00021	0.00682648	POU3F4	NA	CGI
chrX	122315547	122315753	0.7462	0.43485	-0.311345	0.00021	0.00682648	NA	MTM1	CGS
chr12	383176	383880	0.79386	0.95922	0.165356	0.00022	0.00708893	NA	TBCD	CGS
chr12	11859157	11860342	0.42887	0.27347	-0.1554	0.00022	0.00708893	NA	ARSG,SLC16A6	CGS
chr3	132329725	132329831	0.76839	0.91547	0.147081	0.00022	0.00708893	NA	PXDN	CGS
chr4	126799192	126799421	0.79198	0.90374	0.111756	0.00022	0.00708893	NA	LRRC8D	NA
chr8	6344085	6344772	0.66399	0.82008	0.15609	0.00022	0.00708893	NA	SLC2A9	NA
chr1	21800668	21800841	0.31393	0.099447	-0.214482	0.00023	0.00725861	ADAT2	PEX3	CGS
chr1	65831878	65831984	0.15367	0.048548	-0.105118	0.00023	0.00725861	NA	NA	CGS
chr10	62973378	62973790	0.54459	0.74091	0.196321	0.00023	0.00725861	NA	NA	NA
chr10	66492841	66493058	0.65715	0.91124	0.254091	0.00023	0.00725861	NA	KLF6	CGS
chr12	10412021	10412188	0.37675	0.10542	-0.271324	0.00023	0.00725861	NA	KCNJ16	NA
chr12	49336638	49336837	0.5718	0.80059	0.228783	0.00023	0.00725861	NA	NA	NA
chr13	140656055	140656356	0.79245	0.9388	0.146347	0.00023	0.00725861	NA	PLA1A,ADPRH	NA
chr15	137821274	137821409	0.84891	0.99342	0.144509	0.00023	0.00725861	NA	PER2	CGS
chr3	73648561	73648699	0.6284	0.8312	0.202802	0.00023	0.00725861	NA	ARHGAP25	NA
chr6	29418697	29418963	0.58715	0.30289	-0.284258	0.00023	0.00725861	NA	GNAO1	CGS
chrX	61551061	61551118	0.093048	0.39169	0.298645	0.00023	0.00725861	FGF16	NA	CGI/CGS
chrX	106828386	106828558	0.29491	0.13579	-0.159118	0.00023	0.00725861	SLC25A14	NA	CGS
chr10	68185533	68187818	0.65522	0.72846	0.135622	0.00024	0.00747168	NA	ADARB2	CGI/CGS
chr15	101208816	101209828	0.59957	0.77621	0.176632	0.00024	0.00747168	NA	ANKRD44	CGS
chr2	83743689	83744170	0.67564	0.84311	0.167468	0.00024	0.00747168	HEXB	NA	CGS
chr3	71235548	71236174	0.5522	0.77519	0.222996	0.00024	0.00747168	NA	DYSF	CGS
chr4	94541813	94541878	0.62382	0.3291	-0.29472	0.00024	0.00747168	LOC102165794	PKLR	CGI
chr7	41469961	41470234	0.79901	0.95425	0.155242	0.00024	0.00747168	NA	TDRD6	CGS
chr8	33433816	33434060	0.52264	0.30096	-0.221687	0.00024	0.00747168	NA	ATP8A1	NA
chrX	123905337	123905725	0.20849	0.39717	0.188675	0.00024	0.00747168	NSDHL	CETN2	CGS
chr10	38629627	38630361	0.53972	0.30908	-0.230634	0.00025	0.00773067	NA	MOB3B	NA
chr13	2842645	2843505	0.39456	0.23551	-0.159047	0.00025	0.00773067	NA	BTD	NA
chr2	532803	532933	0.0086174	0.24448	0.235866	0.00025	0.00773067	NA	LOC102159969,POLR2L,TSPAN4	NA
chr4	14938440	14938849	0.32593	0.62495	0.299024	0.00025	0.00773067	NA	LOC106509968,MTSS1	NA
chr1	236970795	236970979	0.5333	0.85084	0.317545	0.00026	0.00776581	CLTA	NA	CGS
chr1	268563921	268564020	0.42795	0.77893	0.350981	0.00026	0.00776581	NA	SLC25A25	CGS
chr10	13736167	13736243	0.27569	0.66043	0.384734	0.00026	0.00776581	NA	NA	CGS
chr10	68568734	68568800	0.45151	0.22558	-0.225927	0.00026	0.00776581	NA	LOC106505222	CGI/CGS
chr11	68193959	68193983	0.98438	0.86016	-0.124215	0.00026	0.00776581	LOC102161879	UBAC2,LOC102161879	NA
chr12	44017420	44017586	0.7182	0.89644	0.178245	0.00026	0.00776581	NA	KSR1	NA
chr13	95018073	95018092	0.47635	0.15804	-0.31831	0.00026	0.00776581	MME	NA	CGS
chr13	207760911	207760963	0.46953	0.75222	0.282696	0.00026	0.00776581	NA	ADARB1	CGS
chr18	2033979	2034227	0.84651	0.95343	0.106913	0.00026	0.00776581	NA	LOC102166684	CGS
chr3	1996031	1996119	0.70102	0.89528	0.194266	0.00026	0.00776581	NA	NA	CGI
chr3	60115499	60115530	0.38022	0.081167	-0.299053	0.00026	0.00776581	DNAH6	NA	CGS
chr4	110199392	110199801	0.70385	0.8735	0.169652	0.00026	0.00776581	CSF1	NA	CGS
chr4	118427409	118427587	0.17189	0.022899	-0.14899	0.00026	0.00776581	PALMD	PALMD	NA
chr4	123356565	123356617	0.71554	0.97224	0.256697	0.00026	0.00776581	NA	NA	CGI
chr5	78699867	78700098	0.72522	0.87514	0.149923	0.00026	0.00776581	NA	LOC100516553	CGS
chr6	54123920	54124246	0.35159	0.71884	0.367253	0.00026	0.00776581	BCAT2	LOC106510565	CGS
chr6	58720494	58720620	0.59393	0.28961	-0.304328	0.00026	0.00776581	NA	NA	NA
chr8	1946249	1946635	0.79854	0.90783	0.109294	0.00026	0.00776581	NA	NA	CGS
chr8	39147210	39147385	0.64038	0.93447	0.294085	0.00026	0.00776581	NA	SGCB	CGS
chr8	110377036	110377289	0.27349	0.58444	0.310948	0.00026	0.00776581	TIFA	LOC100514667	CGS
chr9	121236421	121236504	0.1325	0.36854	0.236046	0.00026	0.00776581	NPHS2	NA	CGS
chr1	267639810	267639865	0.2593	0.57567	0.316371	0.00027	0.0079867	NA	ANGPTL2,RALGPS1	CGS
chr12	3582964	3583399	0.73208	0.85392	0.121843	0.00027	0.0079867	NA	DNAH17	CGS
chr18	592388	592554	0.78891	0.89838	0.109463	0.00027	0.0079867	NA	ESYT2	CGS
chr18	4655212	4655396	0.61998	0.3413	-0.278676	0.00027	0.0079867	NA	ACTR3B	CGS
chr3	106742019	106742648	0.19972	0.46317	0.263447	0.00027	0.0079867	NA	NA	NA
chr6	47588574	47588688	0.57748	0.30917	-0.268306	0.00027	0.0079867	NA	NA	CGS
chr1	3157312	3157604	0.43892	0.61535	0.176428	0.00028	0.00824275	NA	PDE10A	CGS
chr4	8150536	8150877	0.59544	0.39964	-0.195798	0.00028	0.00824275	NA	LOC100157688	NA
chrX	109972266	109972403	0.39998	0.1706	-0.229387	0.00028	0.00824275	LOC110257861	GPC3	CGS
chr1	1293669	1293698	0.98919	0.62129	-0.367897	0.00029	0.00824685	NA	SMOC2	CGI/CGS
chr1	1700130	1700307	0.41139	0.084188	-0.327199	0.00029	0.00824685	AFDN	NA	CGS
chr1	81907779	81908158	0.32578	0.60567	0.279894	0.00029	0.00824685	NA	TSPYL1	CGS
chr12	58564895	58564907	0.76365	0.89103	0.12738	0.00029	0.00824685	MIR9828-1	NA	CGS
chr12	60373370	60373477	0.59198	0.90897	0.316988	0.00029	0.00824685	NA	PRPSAP2	CGI
chr13	197551889	197553025	0.65898	0.82275	0.163765	0.00029	0.00824685	LOC106508031	LOC106508031	NA
chr14	56611786	56611939	0.85871	0.98587	0.127164	0.00029	0.00824685	NA	LOC106506002	NA
chr17	29719485	29719583	0.46259	0.19852	-0.264073	0.00029	0.00824685	LOC102158149	NA	NA
chr17	60477190	60477268	0.74464	0.40767	-0.336969	0.00029	0.00824685	NA	NA	CGS
chr2	144911328	144911374	0.64853	0.84817	0.199635	0.00029	0.00824685	NA	LOC110259145,NR3C1	NA
chr3	8908616	8908680	0.55433	0.19026	-0.364069	0.00029	0.00824685	LOC106508543	LOC100624333	CGS
chr4	6437608	6437728	0.21763	0.55969	0.342062	0.00029	0.00824685	NA	KHDRBS3	NA
chr5	101829883	101830003	0.4353	0.12297	-0.312329	0.00029	0.00824685	NA	LOC102165008	CGS
chr6	2631742	2631951	0.59918	0.3106	-0.288573	0.00029	0.00824685	NA	NA	CGS
chr6	47039439	47039597	0.50214	0.20823	-0.293918	0.00029	0.00824685	NA	SIPA1L3	CGS
chr6	47741676	47741778	0.33174	0.067324	-0.264419	0.00029	0.00824685	NA	FBXO17	CGI
chr6	59068524	59068835	0.63871	0.44922	-0.189488	0.00029	0.00824685	NA	NA	NA
chr7	22227423	22227928	0.52113	0.77488	0.253751	0.00029	0.00824685	NA	ZSCAN23	CGS
chr9	5764253	5764542	0.54429	0.96218	0.417885	0.00029	0.00824685	NA	LOC100518622	NA
chr9	8826992	8827135	0.88101	0.61721	-0.263804	0.00029	0.00824685	LOC106504803	LOC106504803	NA
chr9	17607452	17608462	0.70971	0.84762	0.13791	0.00029	0.00824685	NA	DLG2	NA
chrX	125264769	125264811	0.91435	0.62939	-0.284961	0.00029	0.00824685	NA	NA	CGS
chr1	118684801	118684863	0.69246	0.83768	0.145226	0.0003	0.00843991	NA	NA	NA
chr12	43485179	43485394	0.6116	0.84598	0.234379	0.0003	0.00843991	NA	NA	NA
chr13	74861255	74862022	0.28726	0.51984	0.23258	0.0003	0.00843991	TF	NA	CGS
chr2	86527805	86528506	0.31392	0.17509	-0.138827	0.0003	0.00843991	LOC110259769	NA	CGS
chr3	16296202	16296372	0.14482	0.31983	0.175015	0.0003	0.00843991	NA	TMEM248	NA
chr6	168687993	168688139	0.33794	0.1164	-0.221537	0.0003	0.00843991	NA	NA	CGS
chrX	58013229	58013708	0.51856	0.27977	-0.238795	0.0003	0.00843991	RTL5	NHSL2	CGS
chr11	1923238	1923330	0.76654	0.91789	0.151351	0.00031	0.00864195	NA	LOC102168089	CGS
chr16	6146360	6146539	0.46672	0.24506	-0.221659	0.00031	0.00864195	MYO10	NA	CGS
chr16	65642159	65642265	0.67251	0.37846	-0.294048	0.00031	0.00864195	SOX30	SOX30	CGI
chr3	21645066	21645535	0.81207	0.61898	-0.19309	0.00031	0.00864195	NA	LOC110260108	NA
chr5	20394974	20394996	0.80266	0.62426	-0.1784	0.00031	0.00864195	NA	LOC110260569	NA
chr6	157914862	157914944	0.81282	0.94497	0.132147	0.00031	0.00864195	NA	SSBP3	CGS
chr1	43479716	43479744	0.80334	0.97708	0.173747	0.00032	0.00870959	NA	CEP85L	NA
chr11	2441738	2441854	0.2824	0.098688	-0.183714	0.00032	0.00870959	NA	SACS	CGS
chr13	198637332	198637433	0.80214	0.9527	0.150562	0.00032	0.00870959	RUNX1	NA	NA
chr14	6181841	6181980	0.53719	0.90318	0.365991	0.00032	0.00870959	DOK2	NA	NA
chr17	8974771	8975001	0.66268	0.96767	0.304986	0.00032	0.00870959	NA	LOC102162774	NA
chr18	45394046	45394086	0.18322	0.061272	-0.121947	0.00032	0.00870959	NA	HOXA10	CGS
chr2	143126004	143126060	0.93566	0.48853	-0.447138	0.00032	0.00870959	NA	LOC100736974	CGI
chr2	151367426	151367552	0.22781	0.62311	0.395302	0.00032	0.00870959	TCOF1	NA	CGS
chr4	32791246	32791734	0.4622	0.25459	-0.207607	0.00032	0.00870959	DPYS	DPYS	CGS
chr6	1293348	1293397	0.44025	0.79339	0.353134	0.00032	0.00870959	NA	NA	CGS
chr6	88808477	88808510	0.22312	0.5448	0.321685	0.00032	0.00870959	TSSK3	NA	CGS
chr6	152506326	152506384	0.090718	0.39415	0.303428	0.00032	0.00870959	LOC100525112	NA	NA
chr7	24674084	24674361	0.30161	0.11782	-0.183792	0.00032	0.00870959	LOC106504370	NA	NA
chr9	74472764	74472918	0.29141	0.63883	0.347416	0.00032	0.00870959	PEG10	SGCE	CGS
chrX	35805284	35805407	0.57234	0.30641	-0.265939	0.00032	0.00870959	NA	BCOR	CGS
chrX	42975568	42975619	0.50323	0.15206	-0.351177	0.00032	0.00870959	PQBP1	TIMM17B	CGI
chr10	20752657	20753440	0.49138	0.22897	-0.262409	0.00033	0.00890274	NA	LHX9	CGS
chr2	100456453	100456643	0.67383	0.9248	0.250964	0.00033	0.00890274	NA	NR2F1	CGI
chr2	150554437	150554604	0.91377	0.68682	-0.226952	0.00033	0.00890274	NA	IL17B	CGS
chr4	107722411	107722834	0.28058	0.08109	-0.199493	0.00033	0.00890274	PPM1J	NA	CGS
chr6	68708401	68708671	0.81317	0.93285	0.119678	0.00033	0.00890274	LOC100627818	LOC110261087	NA
chrX	83031543	83032036	0.3778	0.19388	-0.183921	0.00033	0.00890274	HNRNPH2,GLA	GLA	CGS
chr1	1804577	1804692	0.44049	0.22843	-0.212065	0.00034	0.00910576	NA	NA	CGI/CGS
chr1	109923079	109923170	0.41821	0.20648	-0.21173	0.00034	0.00910576	NA	LOC100152206	CGS
chr12	60366543	60366643	0.86035	0.97451	0.114161	0.00034	0.00910576	NA	PRPSAP2	CGI/CGS
chr18	633779	633974	0.85699	0.64048	-0.216508	0.00034	0.00910576	NA	ESYT2	CGS
chrX	82775134	82776253	0.51246	0.34346	-0.168994	0.00034	0.00910576	CENPI	NA	CGS
chr1	264327624	264327684	0.67812	0.42115	-0.256972	0.00036	0.00928982	NA	DENND1A	CGS
chr11	1469877	1470048	0.64633	0.86873	0.222395	0.00035	0.00928982	NA	MICU2	CGS
chr11	64529002	64529227	0.77724	0.40943	-0.367809	0.00036	0.00928982	NA	LOC102167784	CGS
chr11	77522165	77522315	0.4484	0.17095	-0.277456	0.00035	0.00928982	NA	ARHGEF7	CGS
chr12	3252989	3253154	0.46243	0.77548	0.31305	0.00036	0.00928982	TIMP2	NA	CGS
chr12	41507962	41508143	0.3533	0.74337	0.390073	0.00036	0.00928982	LOC100519918	NA	NA
chr12	57918997	57919101	0.519	0.84276	0.323758	0.00036	0.00928982	NA	LOC110255891	CGI/CGS
chr13	207729227	207729627	0.81622	0.60564	-0.210584	0.00036	0.00928982	NA	NA	CGS
chr13	207995086	207995128	0.37756	0.71821	0.34065	0.00036	0.00928982	NA	SLC19A1	CGI/CGS
chr14	48800577	48800837	0.84332	0.62156	-0.221759	0.00036	0.00928982	LOC100152327	LOC100152327,LOC102158332	NA
chr14	122777143	122777179	0.52364	0.30161	-0.222035	0.00036	0.00928982	ACSL5	LOC100626929,ACSL5	NA
chr14	123346767	123346955	0.0095861	0.15741	0.147823	0.00036	0.00928982	NA	TCF7L2	CGS
chr16	26658730	26658817	0.49863	0.16634	-0.332287	0.00036	0.00928982	LOC106505880	OXCT1	CGS
chr17	58948123	58948158	0.32486	0.72672	0.401865	0.00036	0.00928982	NA	NA	CGI
chr18	45479345	45480260	0.5599	0.76801	0.208116	0.00036	0.00928982	NA	HOXA1	CGS
chr2	4273974	4274303	0.71468	0.86286	0.148173	0.00035	0.00928982	NA	CPT1A	CGS
chr3	9891938	9892464	0.38361	0.62492	0.241311	0.00036	0.00928982	NA	DTX2	CGS
chr4	129969669	129969837	0.6035	0.87451	0.271007	0.00036	0.00928982	NA	COL24A1	CGS
chr5	27831472	27831653	0.27708	0.11964	-0.157438	0.00036	0.00928982	NA	LOC110260693,AVPR1A	CGI
chr6	4903188	4903612	0.60047	0.82928	0.228811	0.00035	0.00928982	LOC102165846	CDH13	NA
chr6	62148337	62148362	0.34399	0.74617	0.402174	0.00036	0.00928982	NA	LOC102165848	CGI
chr7	22613220	22613300	0.3418	0.14988	-0.191922	0.00036	0.00928982	ZFP57	NA	CGS
chr9	138397541	138397923	0.77237	0.88584	0.113468	0.00035	0.00928982	NA	NA	CGS
chr9	139167762	139168008	0.54543	0.76975	0.224323	0.00036	0.00928982	LOC100517727	NA	CGS
chrX	9549488	9549547	0.85524	0.53591	-0.319332	0.00036	0.00928982	TLR8	NA	NA
chrX	37080255	37080320	0.15907	0.010568	-0.148499	0.00036	0.00928982	NYX	NYX	CGI
chr1	144786190	144786449	0.63556	0.83365	0.198095	0.00037	0.00946819	NA	FAM189A1	CGS
chr1	267766420	267766555	0.76246	0.8915	0.129039	0.00037	0.00946819	NA	RALGPS1	CGI
chr10	19296243	19296320	0.29904	0.1592	-0.139836	0.00037	0.00946819	NA	NA	NA
chr11	2516315	2516780	0.6428	0.42499	-0.217818	0.00037	0.00946819	NA	TNFRSF19	CGS
chr12	19124881	19125330	0.38087	0.65848	0.277607	0.00037	0.00946819	NA	G6PC3	CGS
chr3	9338430	9338534	0.57514	0.34661	-0.228532	0.00037	0.00946819	NA	CUX1	CGS
chr10	40739973	40740363	0.30223	0.54835	0.246122	0.00039	0.00969677	NA	MAP3K8	CGS
chr10	48121374	48121593	0.34621	0.14345	-0.202764	0.00039	0.00969677	NA	PRPF18	CGS
chr10	52594910	52595211	0.23746	0.049457	-0.187999	0.00039	0.00969677	NA	BMI1	CGS
chr10	63764398	63764478	0.88322	0.64557	-0.237647	0.00039	0.00969677	NA	ITIH5	CGS
chr13	207668971	207669088	0.55595	0.82902	0.273064	0.00039	0.00969677	NA	NA	CGS
chr13	208231621	208231795	0.33321	0.15251	-0.180705	0.00039	0.00969677	NA	PCBP3	CGS
chr15	31979277	31979353	0.59532	0.81821	0.222886	0.00039	0.00969677	TRNAE-UUC	NA	CGS
chr15	80596214	80596444	0.19016	0.087096	-0.103068	0.00039	0.00969677	LOC106508127	WIPF1,LOC106508127	NA
chr17	35374818	35375064	0.40957	0.74805	0.338475	0.00039	0.00969677	LOC106506650	BCL2L1,LOC106506650	NA
chr17	57914163	57914240	0.46976	0.8262	0.356436	0.00039	0.00969677	NA	NA	CGI
chr17	60962065	60962135	0.85908	0.9602	0.101124	0.00039	0.00969677	NA	CDH4	CGS
chr18	1597985	1598196	0.70948	0.90386	0.19438	0.00039	0.00969677	NA	UBE3C	CGS
chr18	2850795	2850865	0.1364	0.0032072	-0.133195	0.00039	0.00969677	LOC110257544	LOC110257544	CGI/CGS
chr3	56858796	56859122	0.31835	0.095562	-0.22279	0.00038	0.00969677	CNNM4	NA	CGS
chr4	21555360	21555462	0.45295	0.8345	0.381553	0.00039	0.00969677	NA	SLC30A8	NA
chr4	126018798	126018841	0.2264	0.036901	-0.189498	0.00039	0.00969677	NA	NA	CGS
chr5	9000696	9000736	0.39916	0.77659	0.377427	0.00039	0.00969677	NA	NA	NA
chr5	33612735	33612825	0.68052	0.9417	0.261179	0.00039	0.00969677	LYZ	LYZ	NA
chr5	47691365	47691491	0.59447	0.8508	0.256325	0.00039	0.00969677	NA	BHLHE41	CGS
chr9	138409119	138409256	0.54109	0.8589	0.31781	0.00039	0.00969677	NA	NA	CGS
chrX	57382308	57382429	0.1324	0.31192	0.179514	0.00039	0.00969677	LOC110257711,TAF1	TAF1	CGI
chr18	45480902	45481145	0.23191	0.56156	0.329653	0.0004	0.00987866	LOC106506836	NA	NA
chr2	2334887	2334964	0.83335	0.96429	0.13094	0.0004	0.00987866	LOC106509286	NADSYN1	CGI/CGS
chr4	2466995	2467286	0.40922	0.6758	0.266575	0.0004	0.00987866	NA	NA	CGS
chr6	2303231	2303576	0.33055	0.61602	0.28547	0.0004	0.00987866	NA	NA	CGS
chr6	9448712	9449148	0.32904	0.54991	0.220867	0.0004	0.00987866	NA	WWOX	CGS

## Sheet: Table S10
Table S10 Primer used in quantitative RT-PCR
Gene symbol	Primer sequences (5'-3')
NNMT	Forward: AAACACTCCGCAGAAGAC
	Reverse: CCAAAGGGCCGCCAAATA
ALOX15	Forward: CTCGCAGGGTTTCCTGTCTC
	Reverse: CGTCTCCAGCGTCGCATCC
CXCL10	Forward: GGTGGGAGTGGAGGAGGAAT
	Reverse: CACATGATCTCAACATGTG
GAPDH	Forward: GATGGTGAAGGTCGGAGTG
	Reverse: GAAGATGGTGATGGGATTTC
